# Supplementary material for: (E)-N,N-Diethyl-2,6-diisopropyl-4-[2-(4-nitro­phen­yl)ethen­yl]aniline
Source: Acta Crystallogr Sect E Struct Rep Online. 2013 Nov 20;69(Pt 12):o1785–6. doi: 10.1107/S1600536813030948 (PMC3885052; doi:10.1107/S1600536813030948)
Supplement: Supplementary file 1 [file e-69-o1785-sup1.cif]

##############################################################################
#                                                                            #
# This CIF contains the data in a paper accepted for publication in          #
# Acta Crystallographica Section E. It conforms to the requirements of       #
# Notes for Authors for Acta Crystallographica Section E, and has been       #
# peer reviewed under the auspices of the IUCr Commission on Journals.       #
#                                                                            #
# Full details of the Crystallographic Information File format               #
# are given in the paper "The Crystallographic Information File (CIF):       #
# a New Standard Archive File for Crystallography" by S. R. Hall, F. H.      #
# Allen and I. D. Brown [Acta Cryst. (1991), A47, 655-685].                  #
#                                                                            #
# The current version of the core CIF dictionary is obtainable from          #
# ftp://ftp.iucr.org/pub/cif_core.dic.                                       #
#                                                                            #
# Software is freely available for graphical display of the structure(s)     #
# in this CIF. For information consult the CIF software page                 #
# http://www.iucr.org/resources/cif/software.                                #
#                                                                            #
# This file may be used for bona fide research purposes within the           #
# scientific community so long as proper attribution is given to the journal # 
# article from which it was obtained.                                        #
#                                                                            #
##############################################################################
data_I
_audit_creation_method     SHELXL-97
_database_code_depnum_ccdc_archive     'CCDC 971359'
_chemical_name_systematic
;\
(<i>E</i>)<i>-N</i>,<i>N</i>-Diethyl-2,6-diisopropyl-\
4-[2-(4-nitrophenyl)ethenyl]aniline
;
_chemical_name_common     ?
_chemical_formula_moiety     'C24 H32 N2 O2'
_chemical_formula_sum     'C24 H32 N2 O2'
_chemical_formula_iupac     'C24 H32 N2 O2'
_chemical_formula_weight     380.52
_chemical_melting_point     408
_symmetry_cell_setting     triclinic
_symmetry_space_group_name_H-M     'P -1'
_symmetry_space_group_name_Hall     '-P 1'
loop_
    _symmetry_equiv_pos_as_xyz
    'x, y, z'
    '-x, -y, -z'
_cell_length_a     7.3477(7)
_cell_length_b     15.4143(14)
_cell_length_c     20.3747(19)
_cell_angle_alpha     104.642(8)
_cell_angle_beta     92.414(8)
_cell_angle_gamma     90.793(7)
_cell_volume     2230.0(4)
_cell_formula_units_Z     4
_cell_measurement_reflns_used     12450
_cell_measurement_theta_min     2.6
_cell_measurement_theta_max     27.5
_cell_measurement_temperature     193(2)
_cell_special_details     ?
_exptl_crystal_description     needle
_exptl_crystal_colour     yellow
_exptl_crystal_size_max     0.60
_exptl_crystal_size_mid     0.10
_exptl_crystal_size_min     0.05
_exptl_crystal_density_diffrn     1.133
_exptl_crystal_density_meas     ?
_exptl_crystal_density_method     'not measured'
_exptl_crystal_F_000     824
_exptl_absorpt_coefficient_mu     0.072
_exptl_absorpt_correction_type     none
_exptl_special_details
;
^1^H-NMR (CDCl~3~): \d = 8.22 ("d", J = 8.8 Hz, 2 H, 3-H, 5-H, Ph---NO~2~); 7.64
("d", J = 8.8 Hz, 2 H, 2-H, 6-H, Ph---NO~2~); 7.27 (d, J = 16.3 Hz, 1 H, vin);
7.27 (s, 2 H, 3-H, 5-H Ph); 7.08 (d, J = 16.3 Hz, 1 H, vin); 3.51 (sept, J =
6.9 Hz, 2 H, 2-H, i-prop); 3.09 (q, 4 H, NCH~2~); 1.23 (d, J = 6.9 Hz, 12
H,1-H, 3-H i-prop); 1.05 (t, J = 7.1 Hz, 6 C CH~3~ et) 1.27 (m, 12 H, CH~2~);
0.90 ("t", 6 H, CH~3~). ^13^C-NMR(CDCl~3~): \d = 150.4 (C-1, Ph), 146.9 (C-4
PhNO~2~), 146.7 (C-1 PhNO~2~), 144.5 (C-2, C-6 Ph), 134.0 (C-1 vin), 124.3
(C-2, C-6 PhNO~2~), 123.0 (C-3, C-5 PhNO~2~), 49.3 (NCH~2~), 28.0 (CH i-pr),
24.6 (CH~3~ i-pr), 15.4 (CH~3~ et). IR (ATR) 2959, 2931, 2871, 1633, 1590,
1512, 1457, 1336, 1186, 1105, 964, 862, 745, 6890 cm^-1^. HR-ESI-MS:found:
381.2545, calcd for (<i>M</i>+H^+^): 381.2542. UV-Vis: \l'max = 364 nm
(cyclohexane); \l'max = 347 nm (toluene); \l'max = 344 nm, \e = 29304 l mol-1
cm-1 (dichloromethane); \l'max = 344 nm (acetonitrile).
;
_diffrn_ambient_temperature     193(2)
_diffrn_radiation_type     MoK\a
_diffrn_radiation_wavelength     0.71073
_diffrn_radiation_source     'sealed X-ray tube, 12 x 0.4 mm long-fine focus'
_diffrn_radiation_monochromator     'plane graphite'
_diffrn_measurement_device_type     'Stoe IPDS 2T'
_diffrn_measurement_device     '2-circle goniometer'
_diffrn_measurement_method     'rotation method'
_diffrn_detector_area_resol_mean     6.67
_diffrn_reflns_number     21656
_diffrn_reflns_av_R_equivalents     0.0855
_diffrn_reflns_theta_min     2.66
_diffrn_reflns_theta_max     28.00
_diffrn_reflns_theta_full     28.00
_diffrn_measured_fraction_theta_max     0.987
_diffrn_measured_fraction_theta_full     0.987
_diffrn_reflns_limit_h_min     -9
_diffrn_reflns_limit_h_max     9
_diffrn_reflns_limit_k_min     -20
_diffrn_reflns_limit_k_max     19
_diffrn_reflns_limit_l_min     0
_diffrn_reflns_limit_l_max     26
_diffrn_standards_number     ?
_diffrn_standards_interval_count     ?
_diffrn_standards_interval_time     ?
_diffrn_standards_decay_%     ?
_refine_special_details
;
Refinement of <i>F</i>^2^ against ALL reflections. The weighted <i>R</i>-factor
<i>wR</i> and goodness of fit <i>S</i> are based on <i>F</i>^2^, conventional
<i>R</i>-factors <i>R</i> are based on <i>F</i>, with <i>F</i> set to zero for
negative <i>F</i>^2^. The threshold expression of <i>F</i>^2^ >
\s(<i>F</i>^2^) is used only for calculating <i>R</i>-factors(gt) <i>etc</i>.
and is not relevant to the choice of reflections for refinement.
<i>R</i>-factors based on <i>F</i>^2^ are statistically about twice as large
as those based on <i>F</i>, and <i>R</i>- factors based on ALL data will be
even larger.
;
_reflns_number_total     10640
_reflns_number_gt     3887
_reflns_threshold_expression     I>2\s(I)
_refine_ls_structure_factor_coef     Fsqd
_refine_ls_matrix_type     full
_refine_ls_R_factor_all     0.1559
_refine_ls_R_factor_gt     0.0567
_refine_ls_wR_factor_ref     0.1739
_refine_ls_wR_factor_obs     0.1328
_refine_ls_goodness_of_fit_ref     0.790
_refine_ls_restrained_S_all     0.790
_refine_ls_number_reflns     10640
_refine_ls_number_parameters     518
_refine_ls_number_restraints     0
_refine_ls_hydrogen_treatment     constr
_refine_ls_weighting_scheme     calc
_refine_ls_weighting_details
                 'calc w=1/[\s^2^(Fo^2^)+(0.0886P)^2^] where P=(Fo^2^+2Fc^2^)/3'
_atom_sites_solution_hydrogens     geom
_atom_sites_solution_primary     direct
_atom_sites_solution_secondary     difmap
_refine_ls_shift/su_max     0.000
_refine_ls_shift/su_mean     0.000
_refine_diff_density_max     0.245
_refine_diff_density_min     -0.240
_refine_ls_extinction_method     'SHELXL97 (Sheldrick, 2008)'
_refine_ls_extinction_coef     0.0087(11)
_refine_ls_extinction_expression
                                  'Fc^*^=kFc[1+0.001xFc^2^\l^3^/sin(2\q)]^-1/4^'
loop_
    _atom_type_symbol
    _atom_type_description
    _atom_type_scat_dispersion_real
    _atom_type_scat_dispersion_imag
    _atom_type_scat_source
    'C' 'C' 0.0033 0.0016
                         'International Tables Vol C Tables 4.2.6.8 and 6.1.1.4'
    'H' 'H' 0.0000 0.0000
                         'International Tables Vol C Tables 4.2.6.8 and 6.1.1.4'
    'N' 'N' 0.0061 0.0033
                         'International Tables Vol C Tables 4.2.6.8 and 6.1.1.4'
    'O' 'O' 0.0106 0.0060
                         'International Tables Vol C Tables 4.2.6.8 and 6.1.1.4'
_computing_data_collection     'X-AREA (Stoe & Cie, 2011)'
_computing_cell_refinement     'X-AREA (Stoe & Cie, 2011)'
_computing_data_reduction     'X-RED (Stoe & Cie, 2011)'
_computing_structure_solution     'SIR97 (Altomare <i>et al.</i>, 1999)'
_computing_structure_refinement     'SHELXL97 (Sheldrick, 2008)'
_computing_molecular_graphics     'PLATON (Spek, 2009)'
_computing_publication_material     'PLATON (Spek, 2009)'
loop_
    _atom_site_type_symbol
    _atom_site_label
    _atom_site_fract_x
    _atom_site_fract_y
    _atom_site_fract_z
    _atom_site_U_iso_or_equiv
    _atom_site_adp_type
    _atom_site_calc_flag
    _atom_site_refinement_flags
    _atom_site_occupancy
    _atom_site_symmetry_multiplicity
    _atom_site_disorder_assembly
    _atom_site_disorder_group
    C C1 0.4949(3) 0.30348(17) 0.27877(12) 0.0396(6) Uani d . 1 1 . .
    C C2 0.5948(4) 0.26657(17) 0.22148(13) 0.0422(6) Uani d . 1 1 . .
    H H2 0.6339 0.2065 0.2140 0.051 Uiso calc R 1 1 . .
    C C3 0.6378(3) 0.31579(17) 0.17551(13) 0.0410(6) Uani d . 1 1 . .
    C C4 0.5801(3) 0.40409(17) 0.18589(12) 0.0394(6) Uani d . 1 1 . .
    C C5 0.4832(3) 0.44422(17) 0.24438(13) 0.0412(6) Uani d . 1 1 . .
    C C6 0.4431(4) 0.39198(17) 0.28856(13) 0.0422(6) Uani d . 1 1 . .
    H H6 0.3768 0.4181 0.3274 0.051 Uiso calc R 1 1 . .
    C C7 0.4422(4) 0.25363(18) 0.32733(13) 0.0429(6) Uani d . 1 1 . .
    H H7 0.3810 0.2859 0.3658 0.051 Uiso calc R 1 1 . .
    C C8 0.4714(3) 0.16727(18) 0.32324(13) 0.0428(6) Uani d . 1 1 . .
    H H8 0.5366 0.1356 0.2857 0.051 Uiso calc R 1 1 . .
    C C9 0.4133(3) 0.11634(17) 0.37066(13) 0.0403(6) Uani d . 1 1 . .
    C C10 0.3318(4) 0.15621(19) 0.43165(14) 0.0499(7) Uani d . 1 1 . .
    H H10 0.3172 0.2193 0.4443 0.060 Uiso calc R 1 1 . .
    C C11 0.2725(4) 0.1049(2) 0.47359(15) 0.0554(7) Uani d . 1 1 . .
    H H11 0.2174 0.1322 0.5148 0.067 Uiso calc R 1 1 . .
    C C12 0.2945(4) 0.0136(2) 0.45466(14) 0.0475(7) Uani d . 1 1 . .
    C C13 0.3759(4) -0.0285(2) 0.39530(15) 0.0512(7) Uani d . 1 1 . .
    H H13 0.3913 -0.0915 0.3832 0.061 Uiso calc R 1 1 . .
    C C14 0.4338(4) 0.02433(18) 0.35431(14) 0.0470(7) Uani d . 1 1 . .
    H H14 0.4899 -0.0035 0.3134 0.056 Uiso calc R 1 1 . .
    C C15 0.7519(4) 0.27354(18) 0.11555(13) 0.0469(6) Uani d . 1 1 . .
    H H15 0.7405 0.3114 0.0824 0.056 Uiso calc R 1 1 . .
    C C16 0.9520(4) 0.2754(2) 0.13855(17) 0.0641(8) Uani d . 1 1 . .
    H H16A 0.9907 0.3371 0.1617 0.096 Uiso calc R 1 1 . .
    H H16B 1.0255 0.2536 0.0989 0.096 Uiso calc R 1 1 . .
    H H16C 0.9687 0.2369 0.1698 0.096 Uiso calc R 1 1 . .
    C C17 0.6881(5) 0.1789(2) 0.07859(17) 0.0735(10) Uani d . 1 1 . .
    H H17A 0.7058 0.1391 0.1088 0.110 Uiso calc R 1 1 . .
    H H17B 0.7587 0.1577 0.0381 0.110 Uiso calc R 1 1 . .
    H H17C 0.5586 0.1790 0.0650 0.110 Uiso calc R 1 1 . .
    N N18 0.6186(3) 0.45126(14) 0.13554(11) 0.0433(5) Uani d . 1 1 . .
    C C19 0.4644(4) 0.4686(2) 0.09364(15) 0.0543(7) Uani d . 1 1 . .
    H H19A 0.5098 0.4964 0.0585 0.065 Uiso calc R 1 1 . .
    H H19B 0.3838 0.5117 0.1224 0.065 Uiso calc R 1 1 . .
    C C20 0.3550(4) 0.3842(2) 0.05932(16) 0.0628(8) Uani d . 1 1 . .
    H H20A 0.4335 0.3415 0.0301 0.094 Uiso calc R 1 1 . .
    H H20B 0.2536 0.3992 0.0317 0.094 Uiso calc R 1 1 . .
    H H20C 0.3069 0.3571 0.0939 0.094 Uiso calc R 1 1 . .
    C C21 0.7607(4) 0.5215(2) 0.15235(15) 0.0531(7) Uani d . 1 1 . .
    H H21A 0.8299 0.5176 0.1942 0.064 Uiso calc R 1 1 . .
    H H21B 0.7035 0.5809 0.1614 0.064 Uiso calc R 1 1 . .
    C C22 0.8914(5) 0.5135(2) 0.09515(18) 0.0709(9) Uani d . 1 1 . .
    H H22A 0.9481 0.4548 0.0860 0.106 Uiso calc R 1 1 . .
    H H22B 0.9860 0.5609 0.1085 0.106 Uiso calc R 1 1 . .
    H H22C 0.8240 0.5197 0.0541 0.106 Uiso calc R 1 1 . .
    C C23 0.4226(4) 0.54056(18) 0.26072(14) 0.0485(7) Uani d . 1 1 . .
    H H23 0.4635 0.5677 0.2240 0.058 Uiso calc R 1 1 . .
    C C24 0.2156(5) 0.5448(2) 0.2612(2) 0.0734(10) Uani d . 1 1 . .
    H H24A 0.1723 0.5217 0.2985 0.110 Uiso calc R 1 1 . .
    H H24B 0.1624 0.5084 0.2179 0.110 Uiso calc R 1 1 . .
    H H24C 0.1790 0.6072 0.2675 0.110 Uiso calc R 1 1 . .
    C C25 0.5106(5) 0.5954(2) 0.32779(16) 0.0707(9) Uani d . 1 1 . .
    H H25A 0.4773 0.5685 0.3645 0.106 Uiso calc R 1 1 . .
    H H25B 0.4678 0.6570 0.3371 0.106 Uiso calc R 1 1 . .
    H H25C 0.6434 0.5958 0.3248 0.106 Uiso calc R 1 1 . .
    N N26 0.2300(3) -0.0413(2) 0.49818(15) 0.0605(7) Uani d . 1 1 . .
    O O27 0.2465(4) -0.12263(18) 0.48017(13) 0.0808(7) Uani d . 1 1 . .
    O O28 0.1604(3) -0.00304(18) 0.55168(12) 0.0764(7) Uani d . 1 1 . .
    C C30 -0.0084(3) 0.05172(17) 0.27794(13) 0.0409(6) Uani d . 1 1 . .
    C C31 -0.0659(4) -0.03038(17) 0.28669(13) 0.0435(6) Uani d . 1 1 . .
    H H31 -0.1336 -0.0312 0.3253 0.052 Uiso calc R 1 1 . .
    C C32 -0.0293(3) -0.11158(17) 0.24173(13) 0.0412(6) Uani d . 1 1 . .
    C C33 0.0694(3) -0.11000(16) 0.18411(13) 0.0394(6) Uani d . 1 1 . .
    C C34 0.1346(3) -0.02828(17) 0.17470(13) 0.0400(6) Uani d . 1 1 . .
    C C35 0.0955(3) 0.05126(17) 0.22143(13) 0.0421(6) Uani d . 1 1 . .
    H H35 0.1400 0.1066 0.2150 0.050 Uiso calc R 1 1 . .
    C C36 -0.0575(4) 0.13348(18) 0.32684(13) 0.0434(6) Uani d . 1 1 . .
    H H36 -0.1172 0.1261 0.3656 0.052 Uiso calc R 1 1 . .
    C C37 -0.0280(3) 0.21747(18) 0.32317(13) 0.0430(6) Uani d . 1 1 . .
    H H37 0.0367 0.2249 0.2855 0.052 Uiso calc R 1 1 . .
    C C38 -0.0844(3) 0.29959(18) 0.37077(13) 0.0419(6) Uani d . 1 1 . .
    C C39 -0.0606(4) 0.38122(17) 0.35484(14) 0.0464(6) Uani d . 1 1 . .
    H H39 -0.0026 0.3826 0.3143 0.056 Uiso calc R 1 1 . .
    C C40 -0.1185(4) 0.46049(19) 0.39597(14) 0.0509(7) Uani d . 1 1 . .
    H H40 -0.1008 0.5158 0.3843 0.061 Uiso calc R 1 1 . .
    C C41 -0.2031(4) 0.45700(18) 0.45468(14) 0.0474(7) Uani d . 1 1 . .
    C C42 -0.2282(4) 0.3779(2) 0.47287(15) 0.0563(8) Uani d . 1 1 . .
    H H42 -0.2856 0.3774 0.5137 0.068 Uiso calc R 1 1 . .
    C C43 -0.1692(4) 0.29890(19) 0.43136(14) 0.0513(7) Uani d . 1 1 . .
    H H43 -0.1859 0.2440 0.4437 0.062 Uiso calc R 1 1 . .
    C C44 -0.0981(4) -0.19792(18) 0.25670(15) 0.0494(7) Uani d . 1 1 . .
    H H44 -0.0614 -0.2491 0.2191 0.059 Uiso calc R 1 1 . .
    C C45 -0.3050(4) -0.2008(2) 0.2578(2) 0.0739(10) Uani d . 1 1 . .
    H H45A -0.3464 -0.2596 0.2623 0.111 Uiso calc R 1 1 . .
    H H45B -0.3574 -0.1906 0.2154 0.111 Uiso calc R 1 1 . .
    H H45C -0.3445 -0.1539 0.2963 0.111 Uiso calc R 1 1 . .
    C C46 -0.0117(5) -0.2105(2) 0.32264(17) 0.0732(10) Uani d . 1 1 . .
    H H46A -0.0399 -0.1594 0.3601 0.110 Uiso calc R 1 1 . .
    H H46B 0.1206 -0.2143 0.3190 0.110 Uiso calc R 1 1 . .
    H H46C -0.0603 -0.2659 0.3313 0.110 Uiso calc R 1 1 . .
    N N47 0.1061(3) -0.19036(14) 0.13296(11) 0.0426(5) Uani d . 1 1 . .
    C C48 0.2394(4) -0.25017(19) 0.15094(15) 0.0494(7) Uani d . 1 1 . .
    H H48A 0.1751 -0.3007 0.1627 0.059 Uiso calc R 1 1 . .
    H H48B 0.3134 -0.2173 0.1916 0.059 Uiso calc R 1 1 . .
    C C49 0.3639(5) -0.2868(2) 0.09384(18) 0.0682(9) Uani d . 1 1 . .
    H H49A 0.2937 -0.3266 0.0558 0.102 Uiso calc R 1 1 . .
    H H49B 0.4609 -0.3204 0.1099 0.102 Uiso calc R 1 1 . .
    H H49C 0.4178 -0.2370 0.0788 0.102 Uiso calc R 1 1 . .
    C C50 -0.0487(4) -0.23375(19) 0.08914(15) 0.0534(7) Uani d . 1 1 . .
    H H50A -0.1341 -0.2586 0.1164 0.064 Uiso calc R 1 1 . .
    H H50B -0.0048 -0.2844 0.0535 0.064 Uiso calc R 1 1 . .
    C C51 -0.1488(4) -0.1704(2) 0.05593(16) 0.0600(8) Uani d . 1 1 . .
    H H51A -0.1947 -0.1208 0.0910 0.090 Uiso calc R 1 1 . .
    H H51B -0.2512 -0.2026 0.0272 0.090 Uiso calc R 1 1 . .
    H H51C -0.0656 -0.1467 0.0280 0.090 Uiso calc R 1 1 . .
    C C52 0.2523(4) -0.02585(18) 0.11595(13) 0.0454(6) Uani d . 1 1 . .
    H H52 0.2337 -0.0848 0.0816 0.054 Uiso calc R 1 1 . .
    C C53 0.4520(4) -0.0174(2) 0.13822(17) 0.0643(8) Uani d . 1 1 . .
    H H53A 0.4758 0.0401 0.1717 0.096 Uiso calc R 1 1 . .
    H H53B 0.5256 -0.0202 0.0988 0.096 Uiso calc R 1 1 . .
    H H53C 0.4841 -0.0665 0.1587 0.096 Uiso calc R 1 1 . .
    C C54 0.2021(5) 0.0470(2) 0.08046(17) 0.0675(9) Uani d . 1 1 . .
    H H54A 0.0725 0.0407 0.0663 0.101 Uiso calc R 1 1 . .
    H H54B 0.2751 0.0410 0.0405 0.101 Uiso calc R 1 1 . .
    H H54C 0.2264 0.1060 0.1118 0.101 Uiso calc R 1 1 . .
    N N55 -0.2667(4) 0.54027(19) 0.49826(14) 0.0589(7) Uani d . 1 1 . .
    O O56 -0.3403(3) 0.53623(16) 0.55103(12) 0.0761(7) Uani d . 1 1 . .
    O O57 -0.2477(4) 0.60986(16) 0.48113(13) 0.0790(7) Uani d . 1 1 . .
loop_
    _atom_site_aniso_label
    _atom_site_aniso_U_11
    _atom_site_aniso_U_22
    _atom_site_aniso_U_33
    _atom_site_aniso_U_12
    _atom_site_aniso_U_13
    _atom_site_aniso_U_23
    C1 0.0364(13) 0.0449(15) 0.0405(13) -0.0010(11) 0.0036(11) 0.0161(11)
    C2 0.0424(14) 0.0391(14) 0.0476(15) 0.0048(11) 0.0065(12) 0.0150(12)
    C3 0.0399(14) 0.0428(15) 0.0423(14) 0.0019(11) 0.0037(11) 0.0140(12)
    C4 0.0372(13) 0.0448(14) 0.0400(13) -0.0021(11) 0.0037(11) 0.0174(11)
    C5 0.0395(14) 0.0431(14) 0.0419(14) 0.0014(11) 0.0013(11) 0.0125(11)
    C6 0.0421(14) 0.0438(15) 0.0423(14) 0.0017(11) 0.0039(11) 0.0135(12)
    C7 0.0410(14) 0.0481(16) 0.0425(14) 0.0015(11) 0.0051(11) 0.0164(12)
    C8 0.0386(14) 0.0522(17) 0.0401(13) -0.0007(12) 0.0060(11) 0.0160(12)
    C9 0.0339(13) 0.0478(15) 0.0428(14) 0.0005(11) 0.0035(11) 0.0179(12)
    C10 0.0558(17) 0.0504(16) 0.0474(16) 0.0062(13) 0.0077(13) 0.0186(13)
    C11 0.0573(18) 0.068(2) 0.0470(16) 0.0048(15) 0.0106(14) 0.0234(15)
    C12 0.0405(15) 0.0644(19) 0.0469(15) -0.0022(13) 0.0023(12) 0.0313(14)
    C13 0.0504(17) 0.0525(17) 0.0565(17) 0.0022(13) 0.0057(14) 0.0238(14)
    C14 0.0472(16) 0.0493(16) 0.0504(16) 0.0068(13) 0.0090(13) 0.0222(13)
    C15 0.0517(16) 0.0474(16) 0.0460(15) 0.0019(13) 0.0136(13) 0.0181(12)
    C16 0.0511(18) 0.077(2) 0.0655(19) 0.0110(16) 0.0166(15) 0.0184(17)
    C17 0.088(3) 0.062(2) 0.063(2) -0.0143(18) 0.0276(19) -0.0017(16)
    N18 0.0454(13) 0.0452(12) 0.0456(12) -0.0052(10) 0.0013(10) 0.0233(10)
    C19 0.0585(18) 0.0606(18) 0.0492(16) 0.0001(14) -0.0021(14) 0.0251(14)
    C20 0.0538(18) 0.076(2) 0.0578(18) -0.0047(16) -0.0032(15) 0.0163(16)
    C21 0.0496(16) 0.0509(17) 0.0635(18) -0.0066(13) 0.0020(14) 0.0237(14)
    C22 0.067(2) 0.073(2) 0.083(2) -0.0051(17) 0.0207(18) 0.0356(19)
    C23 0.0504(16) 0.0475(16) 0.0509(16) 0.0029(13) 0.0074(13) 0.0178(13)
    C24 0.061(2) 0.061(2) 0.106(3) 0.0192(17) 0.0203(19) 0.032(2)
    C25 0.103(3) 0.0473(18) 0.0601(19) -0.0032(18) 0.0006(19) 0.0115(15)
    N26 0.0478(15) 0.081(2) 0.0655(17) -0.0073(13) -0.0017(13) 0.0430(16)
    O27 0.0948(19) 0.0746(17) 0.0894(18) -0.0072(14) 0.0134(15) 0.0504(14)
    O28 0.0732(16) 0.110(2) 0.0594(14) -0.0038(14) 0.0148(12) 0.0438(14)
    C30 0.0378(14) 0.0434(15) 0.0426(14) -0.0004(11) 0.0001(11) 0.0133(12)
    C31 0.0418(14) 0.0456(15) 0.0462(15) 0.0020(12) 0.0076(12) 0.0166(12)
    C32 0.0387(14) 0.0416(15) 0.0467(14) 0.0006(11) 0.0051(11) 0.0172(12)
    C33 0.0390(14) 0.0374(14) 0.0419(14) 0.0012(11) 0.0042(11) 0.0097(11)
    C34 0.0373(14) 0.0423(15) 0.0410(14) 0.0009(11) 0.0021(11) 0.0119(11)
    C35 0.0405(14) 0.0417(15) 0.0468(15) -0.0015(11) 0.0031(12) 0.0162(12)
    C36 0.0415(14) 0.0464(16) 0.0428(14) 0.0024(12) 0.0048(11) 0.0117(12)
    C37 0.0394(14) 0.0477(16) 0.0422(14) 0.0038(12) 0.0027(11) 0.0113(12)
    C38 0.0353(13) 0.0469(15) 0.0427(14) 0.0005(11) -0.0007(11) 0.0105(12)
    C39 0.0483(16) 0.0409(15) 0.0484(15) 0.0030(12) 0.0057(13) 0.0079(12)
    C40 0.0507(17) 0.0450(16) 0.0543(17) 0.0005(13) 0.0041(14) 0.0074(13)
    C41 0.0443(15) 0.0466(16) 0.0439(15) 0.0055(12) 0.0016(12) -0.0023(12)
    C42 0.0598(19) 0.0605(19) 0.0441(16) 0.0028(15) 0.0105(14) 0.0036(14)
    C43 0.0587(18) 0.0492(17) 0.0461(15) -0.0032(14) 0.0076(13) 0.0119(13)
    C44 0.0496(16) 0.0440(16) 0.0580(17) -0.0004(12) 0.0095(13) 0.0182(13)
    C45 0.0555(19) 0.063(2) 0.111(3) -0.0070(16) 0.0199(19) 0.034(2)
    C46 0.101(3) 0.059(2) 0.067(2) 0.0040(19) 0.001(2) 0.0289(17)
    N47 0.0440(12) 0.0370(12) 0.0449(12) 0.0012(9) -0.0009(10) 0.0076(9)
    C48 0.0472(16) 0.0462(16) 0.0569(17) 0.0052(13) 0.0036(13) 0.0166(13)
    C49 0.067(2) 0.061(2) 0.079(2) 0.0191(17) 0.0183(18) 0.0189(17)
    C50 0.0536(17) 0.0487(16) 0.0535(16) -0.0061(13) -0.0026(13) 0.0060(13)
    C51 0.0525(18) 0.064(2) 0.0614(18) 0.0012(15) -0.0079(15) 0.0133(15)
    C52 0.0513(16) 0.0414(15) 0.0449(14) 0.0012(12) 0.0120(12) 0.0122(12)
    C53 0.0518(18) 0.078(2) 0.070(2) 0.0060(16) 0.0184(16) 0.0281(17)
    C54 0.074(2) 0.079(2) 0.0608(19) 0.0123(18) 0.0169(17) 0.0364(17)
    N55 0.0510(15) 0.0601(18) 0.0558(16) 0.0056(13) -0.0056(12) -0.0026(13)
    O56 0.0750(16) 0.0849(17) 0.0544(13) 0.0091(13) 0.0146(12) -0.0105(12)
    O57 0.0921(18) 0.0523(14) 0.0835(17) 0.0146(13) 0.0113(14) -0.0014(13)
_geom_special_details
;
All e.s.d.'s (except the e.s.d. in the dihedral angle between two l.s. planes)
are estimated using the full covariance matrix. The cell e.s.d.'s are taken
into account individually in the estimation of e.s.d.'s in distances, angles
and torsion angles; correlations between e.s.d.'s in cell parameters are only
used when they are defined by crystal symmetry. An approximate (isotropic)
treatment of cell e.s.d.'s is used for estimating e.s.d.'s involving l.s.
planes.
;
loop_
    _geom_bond_atom_site_label_1
    _geom_bond_atom_site_label_2
    _geom_bond_site_symmetry_2
    _geom_bond_distance
    _geom_bond_publ_flag
    C1 C6 . 1.389(4) ?
    C1 C2 . 1.405(3) ?
    C1 C7 . 1.458(3) ?
    C2 C3 . 1.389(4) ?
    C2 H2 . 0.9500 ?
    C3 C4 . 1.398(3) ?
    C3 C15 . 1.523(4) ?
    C4 C5 . 1.421(3) ?
    C4 N18 . 1.434(3) ?
    C5 C6 . 1.388(4) ?
    C5 C23 . 1.515(4) ?
    C6 H6 . 0.9500 ?
    C7 C8 . 1.333(4) ?
    C7 H7 . 0.9500 ?
    C8 C9 . 1.463(3) ?
    C8 H8 . 0.9500 ?
    C9 C14 . 1.384(4) ?
    C9 C10 . 1.402(4) ?
    C10 C11 . 1.382(4) ?
    C10 H10 . 0.9500 ?
    C11 C12 . 1.375(4) ?
    C11 H11 . 0.9500 ?
    C12 C13 . 1.384(4) ?
    C12 N26 . 1.460(4) ?
    C13 C14 . 1.380(4) ?
    C13 H13 . 0.9500 ?
    C14 H14 . 0.9500 ?
    C15 C17 . 1.520(4) ?
    C15 C16 . 1.522(4) ?
    C15 H15 . 1.0000 ?
    C16 H16A . 0.9800 ?
    C16 H16B . 0.9800 ?
    C16 H16C . 0.9800 ?
    C17 H17A . 0.9800 ?
    C17 H17B . 0.9800 ?
    C17 H17C . 0.9800 ?
    N18 C19 . 1.458(3) ?
    N18 C21 . 1.460(3) ?
    C19 C20 . 1.514(4) ?
    C19 H19A . 0.9900 ?
    C19 H19B . 0.9900 ?
    C20 H20A . 0.9800 ?
    C20 H20B . 0.9800 ?
    C20 H20C . 0.9800 ?
    C21 C22 . 1.523(4) ?
    C21 H21A . 0.9900 ?
    C21 H21B . 0.9900 ?
    C22 H22A . 0.9800 ?
    C22 H22B . 0.9800 ?
    C22 H22C . 0.9800 ?
    C23 C24 . 1.523(4) ?
    C23 C25 . 1.525(4) ?
    C23 H23 . 1.0000 ?
    C24 H24A . 0.9800 ?
    C24 H24B . 0.9800 ?
    C24 H24C . 0.9800 ?
    C25 H25A . 0.9800 ?
    C25 H25B . 0.9800 ?
    C25 H25C . 0.9800 ?
    N26 O27 . 1.223(3) ?
    N26 O28 . 1.236(3) ?
    C30 C31 . 1.385(4) ?
    C30 C35 . 1.406(4) ?
    C30 C36 . 1.456(4) ?
    C31 C32 . 1.389(4) ?
    C31 H31 . 0.9500 ?
    C32 C33 . 1.411(3) ?
    C32 C44 . 1.523(4) ?
    C33 C34 . 1.402(3) ?
    C33 N47 . 1.440(3) ?
    C34 C35 . 1.391(4) ?
    C34 C52 . 1.514(3) ?
    C35 H35 . 0.9500 ?
    C36 C37 . 1.331(4) ?
    C36 H36 . 0.9500 ?
    C37 C38 . 1.464(4) ?
    C37 H37 . 0.9500 ?
    C38 C39 . 1.387(4) ?
    C38 C43 . 1.408(4) ?
    C39 C40 . 1.380(4) ?
    C39 H39 . 0.9500 ?
    C40 C41 . 1.384(4) ?
    C40 H40 . 0.9500 ?
    C41 C42 . 1.374(4) ?
    C41 N55 . 1.459(4) ?
    C42 C43 . 1.382(4) ?
    C42 H42 . 0.9500 ?
    C43 H43 . 0.9500 ?
    C44 C46 . 1.519(4) ?
    C44 C45 . 1.522(4) ?
    C44 H44 . 1.0000 ?
    C45 H45A . 0.9800 ?
    C45 H45B . 0.9800 ?
    C45 H45C . 0.9800 ?
    C46 H46A . 0.9800 ?
    C46 H46B . 0.9800 ?
    C46 H46C . 0.9800 ?
    N47 C48 . 1.452(3) ?
    N47 C50 . 1.459(3) ?
    C48 C49 . 1.510(4) ?
    C48 H48A . 0.9900 ?
    C48 H48B . 0.9900 ?
    C49 H49A . 0.9800 ?
    C49 H49B . 0.9800 ?
    C49 H49C . 0.9800 ?
    C50 C51 . 1.504(4) ?
    C50 H50A . 0.9900 ?
    C50 H50B . 0.9900 ?
    C51 H51A . 0.9800 ?
    C51 H51B . 0.9800 ?
    C51 H51C . 0.9800 ?
    C52 C53 . 1.511(4) ?
    C52 C54 . 1.522(4) ?
    C52 H52 . 1.0000 ?
    C53 H53A . 0.9800 ?
    C53 H53B . 0.9800 ?
    C53 H53C . 0.9800 ?
    C54 H54A . 0.9800 ?
    C54 H54B . 0.9800 ?
    C54 H54C . 0.9800 ?
    N55 O57 . 1.217(3) ?
    N55 O56 . 1.239(3) ?
loop_
    _geom_angle_atom_site_label_1
    _geom_angle_atom_site_label_2
    _geom_angle_atom_site_label_3
    _geom_angle_site_symmetry_1
    _geom_angle_site_symmetry_3
    _geom_angle
    _geom_angle_publ_flag
    C6 C1 C2 . . 117.4(2) ?
    C6 C1 C7 . . 119.1(2) ?
    C2 C1 C7 . . 123.5(2) ?
    C3 C2 C1 . . 121.6(2) ?
    C3 C2 H2 . . 119.2 ?
    C1 C2 H2 . . 119.2 ?
    C2 C3 C4 . . 119.7(2) ?
    C2 C3 C15 . . 119.4(2) ?
    C4 C3 C15 . . 120.9(2) ?
    C3 C4 C5 . . 120.1(2) ?
    C3 C4 N18 . . 118.1(2) ?
    C5 C4 N18 . . 121.8(2) ?
    C6 C5 C4 . . 117.9(2) ?
    C6 C5 C23 . . 118.8(2) ?
    C4 C5 C23 . . 123.3(2) ?
    C5 C6 C1 . . 123.3(2) ?
    C5 C6 H6 . . 118.4 ?
    C1 C6 H6 . . 118.4 ?
    C8 C7 C1 . . 126.6(2) ?
    C8 C7 H7 . . 116.7 ?
    C1 C7 H7 . . 116.7 ?
    C7 C8 C9 . . 126.7(2) ?
    C7 C8 H8 . . 116.6 ?
    C9 C8 H8 . . 116.6 ?
    C14 C9 C10 . . 117.9(2) ?
    C14 C9 C8 . . 119.2(2) ?
    C10 C9 C8 . . 122.9(2) ?
    C11 C10 C9 . . 120.8(3) ?
    C11 C10 H10 . . 119.6 ?
    C9 C10 H10 . . 119.6 ?
    C12 C11 C10 . . 119.0(3) ?
    C12 C11 H11 . . 120.5 ?
    C10 C11 H11 . . 120.5 ?
    C11 C12 C13 . . 122.2(2) ?
    C11 C12 N26 . . 119.4(3) ?
    C13 C12 N26 . . 118.5(3) ?
    C14 C13 C12 . . 117.7(3) ?
    C14 C13 H13 . . 121.2 ?
    C12 C13 H13 . . 121.2 ?
    C13 C14 C9 . . 122.4(3) ?
    C13 C14 H14 . . 118.8 ?
    C9 C14 H14 . . 118.8 ?
    C17 C15 C16 . . 110.8(3) ?
    C17 C15 C3 . . 113.3(2) ?
    C16 C15 C3 . . 110.2(2) ?
    C17 C15 H15 . . 107.4 ?
    C16 C15 H15 . . 107.4 ?
    C3 C15 H15 . . 107.4 ?
    C15 C16 H16A . . 109.5 ?
    C15 C16 H16B . . 109.5 ?
    H16A C16 H16B . . 109.5 ?
    C15 C16 H16C . . 109.5 ?
    H16A C16 H16C . . 109.5 ?
    H16B C16 H16C . . 109.5 ?
    C15 C17 H17A . . 109.5 ?
    C15 C17 H17B . . 109.5 ?
    H17A C17 H17B . . 109.5 ?
    C15 C17 H17C . . 109.5 ?
    H17A C17 H17C . . 109.5 ?
    H17B C17 H17C . . 109.5 ?
    C4 N18 C19 . . 116.9(2) ?
    C4 N18 C21 . . 117.8(2) ?
    C19 N18 C21 . . 115.3(2) ?
    N18 C19 C20 . . 112.6(2) ?
    N18 C19 H19A . . 109.1 ?
    C20 C19 H19A . . 109.1 ?
    N18 C19 H19B . . 109.1 ?
    C20 C19 H19B . . 109.1 ?
    H19A C19 H19B . . 107.8 ?
    C19 C20 H20A . . 109.5 ?
    C19 C20 H20B . . 109.5 ?
    H20A C20 H20B . . 109.5 ?
    C19 C20 H20C . . 109.5 ?
    H20A C20 H20C . . 109.5 ?
    H20B C20 H20C . . 109.5 ?
    N18 C21 C22 . . 111.7(3) ?
    N18 C21 H21A . . 109.3 ?
    C22 C21 H21A . . 109.3 ?
    N18 C21 H21B . . 109.3 ?
    C22 C21 H21B . . 109.3 ?
    H21A C21 H21B . . 107.9 ?
    C21 C22 H22A . . 109.5 ?
    C21 C22 H22B . . 109.5 ?
    H22A C22 H22B . . 109.5 ?
    C21 C22 H22C . . 109.5 ?
    H22A C22 H22C . . 109.5 ?
    H22B C22 H22C . . 109.5 ?
    C5 C23 C24 . . 110.9(2) ?
    C5 C23 C25 . . 111.5(2) ?
    C24 C23 C25 . . 111.1(3) ?
    C5 C23 H23 . . 107.7 ?
    C24 C23 H23 . . 107.7 ?
    C25 C23 H23 . . 107.7 ?
    C23 C24 H24A . . 109.5 ?
    C23 C24 H24B . . 109.5 ?
    H24A C24 H24B . . 109.5 ?
    C23 C24 H24C . . 109.5 ?
    H24A C24 H24C . . 109.5 ?
    H24B C24 H24C . . 109.5 ?
    C23 C25 H25A . . 109.5 ?
    C23 C25 H25B . . 109.5 ?
    H25A C25 H25B . . 109.5 ?
    C23 C25 H25C . . 109.5 ?
    H25A C25 H25C . . 109.5 ?
    H25B C25 H25C . . 109.5 ?
    O27 N26 O28 . . 123.1(3) ?
    O27 N26 C12 . . 118.9(3) ?
    O28 N26 C12 . . 118.0(3) ?
    C31 C30 C35 . . 117.5(2) ?
    C31 C30 C36 . . 119.1(2) ?
    C35 C30 C36 . . 123.4(2) ?
    C30 C31 C32 . . 123.1(2) ?
    C30 C31 H31 . . 118.5 ?
    C32 C31 H31 . . 118.5 ?
    C31 C32 C33 . . 118.3(2) ?
    C31 C32 C44 . . 118.6(2) ?
    C33 C32 C44 . . 123.1(2) ?
    C34 C33 C32 . . 120.2(2) ?
    C34 C33 N47 . . 117.5(2) ?
    C32 C33 N47 . . 122.3(2) ?
    C35 C34 C33 . . 119.4(2) ?
    C35 C34 C52 . . 119.7(2) ?
    C33 C34 C52 . . 120.9(2) ?
    C34 C35 C30 . . 121.5(2) ?
    C34 C35 H35 . . 119.2 ?
    C30 C35 H35 . . 119.2 ?
    C37 C36 C30 . . 127.1(2) ?
    C37 C36 H36 . . 116.4 ?
    C30 C36 H36 . . 116.4 ?
    C36 C37 C38 . . 127.2(2) ?
    C36 C37 H37 . . 116.4 ?
    C38 C37 H37 . . 116.4 ?
    C39 C38 C43 . . 118.2(2) ?
    C39 C38 C37 . . 119.3(2) ?
    C43 C38 C37 . . 122.5(2) ?
    C40 C39 C38 . . 122.1(3) ?
    C40 C39 H39 . . 118.9 ?
    C38 C39 H39 . . 118.9 ?
    C39 C40 C41 . . 118.0(3) ?
    C39 C40 H40 . . 121.0 ?
    C41 C40 H40 . . 121.0 ?
    C42 C41 C40 . . 121.9(2) ?
    C42 C41 N55 . . 119.5(3) ?
    C40 C41 N55 . . 118.5(3) ?
    C41 C42 C43 . . 119.5(3) ?
    C41 C42 H42 . . 120.2 ?
    C43 C42 H42 . . 120.2 ?
    C42 C43 C38 . . 120.2(3) ?
    C42 C43 H43 . . 119.9 ?
    C38 C43 H43 . . 119.9 ?
    C46 C44 C45 . . 111.0(3) ?
    C46 C44 C32 . . 111.4(2) ?
    C45 C44 C32 . . 111.2(2) ?
    C46 C44 H44 . . 107.7 ?
    C45 C44 H44 . . 107.7 ?
    C32 C44 H44 . . 107.7 ?
    C44 C45 H45A . . 109.5 ?
    C44 C45 H45B . . 109.5 ?
    H45A C45 H45B . . 109.5 ?
    C44 C45 H45C . . 109.5 ?
    H45A C45 H45C . . 109.5 ?
    H45B C45 H45C . . 109.5 ?
    C44 C46 H46A . . 109.5 ?
    C44 C46 H46B . . 109.5 ?
    H46A C46 H46B . . 109.5 ?
    C44 C46 H46C . . 109.5 ?
    H46A C46 H46C . . 109.5 ?
    H46B C46 H46C . . 109.5 ?
    C33 N47 C48 . . 117.2(2) ?
    C33 N47 C50 . . 116.5(2) ?
    C48 N47 C50 . . 115.8(2) ?
    N47 C48 C49 . . 112.1(2) ?
    N47 C48 H48A . . 109.2 ?
    C49 C48 H48A . . 109.2 ?
    N47 C48 H48B . . 109.2 ?
    C49 C48 H48B . . 109.2 ?
    H48A C48 H48B . . 107.9 ?
    C48 C49 H49A . . 109.5 ?
    C48 C49 H49B . . 109.5 ?
    H49A C49 H49B . . 109.5 ?
    C48 C49 H49C . . 109.5 ?
    H49A C49 H49C . . 109.5 ?
    H49B C49 H49C . . 109.5 ?
    N47 C50 C51 . . 112.6(2) ?
    N47 C50 H50A . . 109.1 ?
    C51 C50 H50A . . 109.1 ?
    N47 C50 H50B . . 109.1 ?
    C51 C50 H50B . . 109.1 ?
    H50A C50 H50B . . 107.8 ?
    C50 C51 H51A . . 109.5 ?
    C50 C51 H51B . . 109.5 ?
    H51A C51 H51B . . 109.5 ?
    C50 C51 H51C . . 109.5 ?
    H51A C51 H51C . . 109.5 ?
    H51B C51 H51C . . 109.5 ?
    C53 C52 C34 . . 111.0(2) ?
    C53 C52 C54 . . 110.3(3) ?
    C34 C52 C54 . . 113.8(2) ?
    C53 C52 H52 . . 107.1 ?
    C34 C52 H52 . . 107.1 ?
    C54 C52 H52 . . 107.1 ?
    C52 C53 H53A . . 109.5 ?
    C52 C53 H53B . . 109.5 ?
    H53A C53 H53B . . 109.5 ?
    C52 C53 H53C . . 109.5 ?
    H53A C53 H53C . . 109.5 ?
    H53B C53 H53C . . 109.5 ?
    C52 C54 H54A . . 109.5 ?
    C52 C54 H54B . . 109.5 ?
    H54A C54 H54B . . 109.5 ?
    C52 C54 H54C . . 109.5 ?
    H54A C54 H54C . . 109.5 ?
    H54B C54 H54C . . 109.5 ?
    O57 N55 O56 . . 123.0(3) ?
    O57 N55 C41 . . 119.2(3) ?
    O56 N55 C41 . . 117.8(3) ?
loop_
    _geom_torsion_atom_site_label_1
    _geom_torsion_atom_site_label_2
    _geom_torsion_atom_site_label_3
    _geom_torsion_atom_site_label_4
    _geom_torsion_site_symmetry_1
    _geom_torsion_site_symmetry_2
    _geom_torsion_site_symmetry_3
    _geom_torsion_site_symmetry_4
    _geom_torsion
    _geom_torsion_publ_flag
    C6 C1 C2 C3 . . . . -1.1(4) ?
    C7 C1 C2 C3 . . . . 178.2(3) ?
    C1 C2 C3 C4 . . . . -0.3(4) ?
    C1 C2 C3 C15 . . . . 177.9(2) ?
    C2 C3 C4 C5 . . . . 2.1(4) ?
    C15 C3 C4 C5 . . . . -176.1(2) ?
    C2 C3 C4 N18 . . . . -176.8(2) ?
    C15 C3 C4 N18 . . . . 5.0(4) ?
    C3 C4 C5 C6 . . . . -2.3(4) ?
    N18 C4 C5 C6 . . . . 176.5(2) ?
    C3 C4 C5 C23 . . . . 177.5(2) ?
    N18 C4 C5 C23 . . . . -3.7(4) ?
    C4 C5 C6 C1 . . . . 0.9(4) ?
    C23 C5 C6 C1 . . . . -179.0(2) ?
    C2 C1 C6 C5 . . . . 0.8(4) ?
    C7 C1 C6 C5 . . . . -178.5(3) ?
    C6 C1 C7 C8 . . . . 175.8(3) ?
    C2 C1 C7 C8 . . . . -3.6(4) ?
    C1 C7 C8 C9 . . . . -177.8(3) ?
    C7 C8 C9 C14 . . . . 171.6(3) ?
    C7 C8 C9 C10 . . . . -6.4(4) ?
    C14 C9 C10 C11 . . . . -0.6(4) ?
    C8 C9 C10 C11 . . . . 177.4(3) ?
    C9 C10 C11 C12 . . . . 0.0(4) ?
    C10 C11 C12 C13 . . . . 0.7(4) ?
    C10 C11 C12 N26 . . . . -179.2(3) ?
    C11 C12 C13 C14 . . . . -0.7(4) ?
    N26 C12 C13 C14 . . . . 179.1(3) ?
    C12 C13 C14 C9 . . . . 0.0(4) ?
    C10 C9 C14 C13 . . . . 0.6(4) ?
    C8 C9 C14 C13 . . . . -177.5(3) ?
    C2 C3 C15 C17 . . . . 46.7(4) ?
    C4 C3 C15 C17 . . . . -135.1(3) ?
    C2 C3 C15 C16 . . . . -78.1(3) ?
    C4 C3 C15 C16 . . . . 100.1(3) ?
    C3 C4 N18 C19 . . . . 109.1(3) ?
    C5 C4 N18 C19 . . . . -69.7(3) ?
    C3 C4 N18 C21 . . . . -106.9(3) ?
    C5 C4 N18 C21 . . . . 74.3(3) ?
    C4 N18 C19 C20 . . . . -53.8(3) ?
    C21 N18 C19 C20 . . . . 161.4(2) ?
    C4 N18 C21 C22 . . . . 133.2(3) ?
    C19 N18 C21 C22 . . . . -82.3(3) ?
    C6 C5 C23 C24 . . . . -62.7(3) ?
    C4 C5 C23 C24 . . . . 117.5(3) ?
    C6 C5 C23 C25 . . . . 61.6(3) ?
    C4 C5 C23 C25 . . . . -118.2(3) ?
    C11 C12 N26 O27 . . . . 178.4(3) ?
    C13 C12 N26 O27 . . . . -1.5(4) ?
    C11 C12 N26 O28 . . . . -1.4(4) ?
    C13 C12 N26 O28 . . . . 178.8(3) ?
    C35 C30 C31 C32 . . . . -1.5(4) ?
    C36 C30 C31 C32 . . . . 178.4(3) ?
    C30 C31 C32 C33 . . . . -0.8(4) ?
    C30 C31 C32 C44 . . . . 179.5(2) ?
    C31 C32 C33 C34 . . . . 2.7(4) ?
    C44 C32 C33 C34 . . . . -177.6(2) ?
    C31 C32 C33 N47 . . . . -176.9(2) ?
    C44 C32 C33 N47 . . . . 2.8(4) ?
    C32 C33 C34 C35 . . . . -2.2(4) ?
    N47 C33 C34 C35 . . . . 177.3(2) ?
    C32 C33 C34 C52 . . . . 175.5(2) ?
    N47 C33 C34 C52 . . . . -4.9(4) ?
    C33 C34 C35 C30 . . . . -0.1(4) ?
    C52 C34 C35 C30 . . . . -177.9(2) ?
    C31 C30 C35 C34 . . . . 2.0(4) ?
    C36 C30 C35 C34 . . . . -177.9(2) ?
    C31 C30 C36 C37 . . . . -173.6(3) ?
    C35 C30 C36 C37 . . . . 6.3(4) ?
    C30 C36 C37 C38 . . . . 177.1(3) ?
    C36 C37 C38 C39 . . . . -172.5(3) ?
    C36 C37 C38 C43 . . . . 4.8(4) ?
    C43 C38 C39 C40 . . . . -0.5(4) ?
    C37 C38 C39 C40 . . . . 176.9(2) ?
    C38 C39 C40 C41 . . . . -0.2(4) ?
    C39 C40 C41 C42 . . . . 0.8(4) ?
    C39 C40 C41 N55 . . . . -179.4(2) ?
    C40 C41 C42 C43 . . . . -0.6(5) ?
    N55 C41 C42 C43 . . . . 179.5(3) ?
    C41 C42 C43 C38 . . . . -0.1(4) ?
    C39 C38 C43 C42 . . . . 0.7(4) ?
    C37 C38 C43 C42 . . . . -176.7(3) ?
    C31 C32 C44 C46 . . . . -63.0(3) ?
    C33 C32 C44 C46 . . . . 117.4(3) ?
    C31 C32 C44 C45 . . . . 61.4(3) ?
    C33 C32 C44 C45 . . . . -118.3(3) ?
    C34 C33 N47 C48 . . . . 108.3(3) ?
    C32 C33 N47 C48 . . . . -72.1(3) ?
    C34 C33 N47 C50 . . . . -108.3(3) ?
    C32 C33 N47 C50 . . . . 71.3(3) ?
    C33 N47 C48 C49 . . . . -138.5(3) ?
    C50 N47 C48 C49 . . . . 77.8(3) ?
    C33 N47 C50 C51 . . . . 53.3(3) ?
    C48 N47 C50 C51 . . . . -162.7(2) ?
    C35 C34 C52 C53 . . . . 80.0(3) ?
    C33 C34 C52 C53 . . . . -97.7(3) ?
    C35 C34 C52 C54 . . . . -45.1(4) ?
    C33 C34 C52 C54 . . . . 137.1(3) ?
    C42 C41 N55 O57 . . . . -178.4(3) ?
    C40 C41 N55 O57 . . . . 1.7(4) ?
    C42 C41 N55 O56 . . . . 0.7(4) ?
    C40 C41 N55 O56 . . . . -179.2(3) ?
_iucr_refine_instructions_details
;
TITL cw190 in P -1
CELL  0.71073   7.3477  15.4143  20.3747 104.642  92.414  90.793
ZERR     4.00   0.0007   0.0014   0.0019   0.008   0.008   0.007
REM Gitterkonstanten aus 12450 Reflexen mit 2.6-27.5 Grad V=2230.0(4)
REM Gelbe Nadel Rint=0.087
LATT   1
SFAC  C   H   N   O
UNIT   96   128   8   8
FMAP   2
PLAN   -20 .5 -.5
L.S.   4
TEMP   -80.00
ACTA
CONF
BOND $H
SIZE 0.05 0.1 0.6
WGHT    0.088600
EXTI    0.008699
FVAR       0.38380
C1    1    0.494892    0.303480    0.278774    11.00000    0.03635    0.04488 =
         0.04054    0.01608    0.00363   -0.00095
     0.00033 0.00017 0.00012 0.00133 0.00146 0.00134 0.00115 0.00108 0.00110
C2    1    0.594781    0.266566    0.221483    11.00000    0.04238    0.03914 =
         0.04760    0.01500    0.00647    0.00476
     0.00035 0.00017 0.00013 0.00144 0.00139 0.00147 0.00117 0.00118 0.00112
AFIX  43
H2    2    0.633894    0.206509    0.213992    11.00000   -1.20000
     0.00000 0.00000 0.00000 0.00000
AFIX   0
C3    1    0.637751    0.315790    0.175506    11.00000    0.03994    0.04280 =
         0.04231    0.01398    0.00374    0.00193
     0.00035 0.00017 0.00013 0.00138 0.00146 0.00139 0.00116 0.00111 0.00112
C4    1    0.580079    0.404089    0.185894    11.00000    0.03724    0.04479 =
         0.03997    0.01738    0.00373   -0.00215
     0.00034 0.00017 0.00012 0.00134 0.00145 0.00133 0.00113 0.00107 0.00109
C5    1    0.483183    0.444219    0.244379    11.00000    0.03952    0.04314 =
         0.04186    0.01252    0.00131    0.00145
     0.00035 0.00017 0.00013 0.00138 0.00144 0.00137 0.00115 0.00112 0.00111
C6    1    0.443064    0.391985    0.288558    11.00000    0.04210    0.04376 =
         0.04231    0.01347    0.00395    0.00169
     0.00036 0.00017 0.00013 0.00143 0.00148 0.00139 0.00117 0.00115 0.00113
AFIX  43
H6    2    0.376848    0.418085    0.327425    11.00000   -1.20000
     0.00000 0.00000 0.00000 0.00000
AFIX   0
C7    1    0.442248    0.253627    0.327326    11.00000    0.04101    0.04807 =
         0.04249    0.01637    0.00514    0.00145
     0.00035 0.00018 0.00013 0.00142 0.00157 0.00140 0.00118 0.00114 0.00115
AFIX  43
H7    2    0.380980    0.285949    0.365751    11.00000   -1.20000
     0.00000 0.00000 0.00000 0.00000
AFIX   0
C8    1    0.471408    0.167275    0.323245    11.00000    0.03863    0.05220 =
         0.04010    0.01595    0.00599   -0.00068
     0.00035 0.00018 0.00013 0.00139 0.00165 0.00135 0.00118 0.00110 0.00118
AFIX  43
H8    2    0.536618    0.135556    0.285684    11.00000   -1.20000
     0.00000 0.00000 0.00000 0.00000
AFIX   0
C9    1    0.413304    0.116343    0.370662    11.00000    0.03389    0.04784 =
         0.04276    0.01786    0.00352    0.00046
     0.00033 0.00017 0.00013 0.00131 0.00153 0.00137 0.00117 0.00109 0.00110
C10   1    0.331823    0.156211    0.431648    11.00000    0.05581    0.05044 =
         0.04736    0.01856    0.00765    0.00624
     0.00039 0.00019 0.00014 0.00172 0.00165 0.00155 0.00132 0.00132 0.00134
AFIX  43
H10   2    0.317211    0.219312    0.444294    11.00000   -1.20000
     0.00000 0.00000 0.00000 0.00000
AFIX   0
C11   1    0.272511    0.104856    0.473586    11.00000    0.05731    0.06755 =
         0.04704    0.02340    0.01057    0.00480
     0.00042 0.00021 0.00015 0.00183 0.00205 0.00158 0.00148 0.00137 0.00150
AFIX  43
H11   2    0.217377    0.132179    0.514843    11.00000   -1.20000
     0.00000 0.00000 0.00000 0.00000
AFIX   0
C12   1    0.294548    0.013615    0.454665    11.00000    0.04050    0.06435 =
         0.04691    0.03134    0.00231   -0.00222
     0.00036 0.00020 0.00014 0.00146 0.00188 0.00151 0.00139 0.00120 0.00129
C13   1    0.375883   -0.028479    0.395305    11.00000    0.05042    0.05248 =
         0.05648    0.02377    0.00574    0.00220
     0.00039 0.00020 0.00015 0.00166 0.00167 0.00172 0.00140 0.00138 0.00132
AFIX  43
H13   2    0.391289   -0.091532    0.383191    11.00000   -1.20000
     0.00000 0.00000 0.00000 0.00000
AFIX   0
C14   1    0.433842    0.024333    0.354312    11.00000    0.04723    0.04929 =
         0.05044    0.02224    0.00904    0.00684
     0.00037 0.00018 0.00014 0.00156 0.00163 0.00155 0.00130 0.00126 0.00125
AFIX  43
H14   2    0.489895   -0.003493    0.313367    11.00000   -1.20000
     0.00000 0.00000 0.00000 0.00000
AFIX   0
C15   1    0.751932    0.273536    0.115548    11.00000    0.05165    0.04742 =
         0.04595    0.01813    0.01358    0.00186
     0.00038 0.00018 0.00013 0.00162 0.00158 0.00148 0.00125 0.00125 0.00126
AFIX  13
H15   2    0.740506    0.311398    0.082390    11.00000   -1.20000
     0.00000 0.00000 0.00000 0.00000
AFIX   0
C16   1    0.952007    0.275441    0.138548    11.00000    0.05112    0.07732 =
         0.06550    0.01845    0.01656    0.01103
     0.00041 0.00023 0.00017 0.00182 0.00224 0.00195 0.00167 0.00152 0.00159
AFIX 137
H16A  2    0.990740    0.337060    0.161702    11.00000   -1.50000
     0.00000 0.00000 0.00000 0.00000
H16B  2    1.025450    0.253576    0.098936    11.00000   -1.50000
     0.00000 0.00000 0.00000 0.00000
H16C  2    0.968684    0.236912    0.169820    11.00000   -1.50000
     0.00000 0.00000 0.00000 0.00000
AFIX   0
C17   1    0.688100    0.178940    0.078591    11.00000    0.08798    0.06174 =
         0.06310   -0.00167    0.02765   -0.01434
     0.00052 0.00022 0.00017 0.00254 0.00208 0.00201 0.00163 0.00186 0.00181
AFIX 137
H17A  2    0.705834    0.139066    0.108804    11.00000   -1.50000
     0.00000 0.00000 0.00000 0.00000
H17B  2    0.758732    0.157735    0.038127    11.00000   -1.50000
     0.00000 0.00000 0.00000 0.00000
H17C  2    0.558570    0.179016    0.065011    11.00000   -1.50000
     0.00000 0.00000 0.00000 0.00000
AFIX   0
N18   3    0.618613    0.451264    0.135538    11.00000    0.04537    0.04518 =
         0.04557    0.02330    0.00126   -0.00525
     0.00030 0.00014 0.00011 0.00125 0.00123 0.00119 0.00100 0.00099 0.00098
C19   1    0.464416    0.468562    0.093644    11.00000    0.05853    0.06058 =
         0.04925    0.02508   -0.00206    0.00006
     0.00041 0.00020 0.00015 0.00180 0.00183 0.00157 0.00140 0.00137 0.00145
AFIX  23
H19A  2    0.509845    0.496432    0.058508    11.00000   -1.20000
     0.00000 0.00000 0.00000 0.00000
H19B  2    0.383815    0.511743    0.122404    11.00000   -1.20000
     0.00000 0.00000 0.00000 0.00000
AFIX   0
C20   1    0.354961    0.384165    0.059324    11.00000    0.05384    0.07574 =
         0.05777    0.01634   -0.00318   -0.00474
     0.00043 0.00022 0.00016 0.00181 0.00220 0.00180 0.00161 0.00147 0.00159
AFIX 137
H20A  2    0.433533    0.341534    0.030149    11.00000   -1.50000
     0.00000 0.00000 0.00000 0.00000
H20B  2    0.253618    0.399221    0.031710    11.00000   -1.50000
     0.00000 0.00000 0.00000 0.00000
H20C  2    0.306878    0.357106    0.093897    11.00000   -1.50000
     0.00000 0.00000 0.00000 0.00000
AFIX   0
C21   1    0.760704    0.521528    0.152352    11.00000    0.04964    0.05095 =
         0.06351    0.02368    0.00205   -0.00658
     0.00039 0.00020 0.00015 0.00164 0.00166 0.00179 0.00141 0.00139 0.00130
AFIX  23
H21A  2    0.829885    0.517568    0.194210    11.00000   -1.20000
     0.00000 0.00000 0.00000 0.00000
H21B  2    0.703508    0.580904    0.161430    11.00000   -1.20000
     0.00000 0.00000 0.00000 0.00000
AFIX   0
C22   1    0.891363    0.513514    0.095147    11.00000    0.06677    0.07325 =
         0.08264    0.03562    0.02067   -0.00507
     0.00047 0.00024 0.00018 0.00215 0.00224 0.00232 0.00187 0.00184 0.00174
AFIX 137
H22A  2    0.948131    0.454768    0.086004    11.00000   -1.50000
     0.00000 0.00000 0.00000 0.00000
H22B  2    0.985987    0.560893    0.108537    11.00000   -1.50000
     0.00000 0.00000 0.00000 0.00000
H22C  2    0.824035    0.519727    0.054097    11.00000   -1.50000
     0.00000 0.00000 0.00000 0.00000
AFIX   0
C23   1    0.422590    0.540563    0.260725    11.00000    0.05041    0.04745 =
         0.05094    0.01784    0.00738    0.00285
     0.00038 0.00018 0.00014 0.00161 0.00159 0.00155 0.00128 0.00128 0.00127
AFIX  13
H23   2    0.463457    0.567680    0.223953    11.00000   -1.20000
     0.00000 0.00000 0.00000 0.00000
AFIX   0
C24   1    0.215633    0.544832    0.261185    11.00000    0.06109    0.06064 =
         0.10622    0.03207    0.02030    0.01915
     0.00045 0.00023 0.00021 0.00206 0.00206 0.00278 0.00195 0.00194 0.00165
AFIX 137
H24A  2    0.172300    0.521687    0.298482    11.00000   -1.50000
     0.00000 0.00000 0.00000 0.00000
H24B  2    0.162411    0.508368    0.217917    11.00000   -1.50000
     0.00000 0.00000 0.00000 0.00000
H24C  2    0.179045    0.607187    0.267454    11.00000   -1.50000
     0.00000 0.00000 0.00000 0.00000
AFIX   0
C25   1    0.510641    0.595375    0.327794    11.00000    0.10304    0.04730 =
         0.06010    0.01153    0.00058   -0.00324
     0.00055 0.00021 0.00016 0.00278 0.00179 0.00193 0.00150 0.00188 0.00177
AFIX 137
H25A  2    0.477339    0.568537    0.364529    11.00000   -1.50000
     0.00000 0.00000 0.00000 0.00000
H25B  2    0.467750    0.657022    0.337133    11.00000   -1.50000
     0.00000 0.00000 0.00000 0.00000
H25C  2    0.643407    0.595785    0.324810    11.00000   -1.50000
     0.00000 0.00000 0.00000 0.00000
AFIX   0
N26   3    0.230019   -0.041346    0.498183    11.00000    0.04785    0.08062 =
         0.06550    0.04302   -0.00171   -0.00726
     0.00035 0.00021 0.00015 0.00145 0.00206 0.00172 0.00157 0.00128 0.00135
O27   4    0.246464   -0.122630    0.480174    11.00000    0.09483    0.07460 =
         0.08942    0.05043    0.01339   -0.00719
     0.00037 0.00018 0.00013 0.00188 0.00171 0.00177 0.00145 0.00146 0.00141
O28   4    0.160434   -0.003037    0.551676    11.00000    0.07323    0.10967 =
         0.05937    0.04378    0.01476   -0.00384
     0.00033 0.00018 0.00012 0.00158 0.00195 0.00139 0.00138 0.00123 0.00139
C30   1   -0.008351    0.051715    0.277937    11.00000    0.03781    0.04341 =
         0.04265    0.01327    0.00013   -0.00037
     0.00034 0.00017 0.00013 0.00137 0.00147 0.00138 0.00116 0.00112 0.00111
C31   1   -0.065914   -0.030381    0.286693    11.00000    0.04179    0.04560 =
         0.04618    0.01664    0.00756    0.00196
     0.00035 0.00017 0.00013 0.00144 0.00153 0.00146 0.00123 0.00118 0.00116
AFIX  43
H31   2   -0.133617   -0.031190    0.325250    11.00000   -1.20000
     0.00000 0.00000 0.00000 0.00000
AFIX   0
C32   1   -0.029276   -0.111581    0.241733    11.00000    0.03872    0.04161 =
         0.04670    0.01722    0.00515    0.00057
     0.00034 0.00017 0.00013 0.00138 0.00145 0.00145 0.00119 0.00114 0.00111
C33   1    0.069407   -0.110003    0.184112    11.00000    0.03900    0.03738 =
         0.04193    0.00966    0.00423    0.00119
     0.00034 0.00016 0.00013 0.00135 0.00138 0.00136 0.00111 0.00110 0.00107
C34   1    0.134587   -0.028280    0.174704    11.00000    0.03731    0.04233 =
         0.04104    0.01189    0.00210    0.00087
     0.00034 0.00017 0.00013 0.00135 0.00146 0.00136 0.00115 0.00109 0.00110
C35   1    0.095495    0.051264    0.221426    11.00000    0.04047    0.04165 =
         0.04680    0.01623    0.00315   -0.00147
     0.00035 0.00017 0.00013 0.00139 0.00146 0.00146 0.00119 0.00116 0.00112
AFIX  43
H35   2    0.139965    0.106562    0.215018    11.00000   -1.20000
     0.00000 0.00000 0.00000 0.00000
AFIX   0
C36   1   -0.057521    0.133481    0.326843    11.00000    0.04150    0.04636 =
         0.04278    0.01171    0.00477    0.00236
     0.00035 0.00018 0.00013 0.00143 0.00156 0.00141 0.00119 0.00115 0.00116
AFIX  43
H36   2   -0.117175    0.126068    0.365610    11.00000   -1.20000
     0.00000 0.00000 0.00000 0.00000
AFIX   0
C37   1   -0.028026    0.217466    0.323169    11.00000    0.03940    0.04770 =
         0.04215    0.01133    0.00266    0.00382
     0.00035 0.00018 0.00013 0.00143 0.00158 0.00139 0.00117 0.00114 0.00116
AFIX  43
H37   2    0.036719    0.224936    0.285501    11.00000   -1.20000
     0.00000 0.00000 0.00000 0.00000
AFIX   0
C38   1   -0.084360    0.299591    0.370775    11.00000    0.03533    0.04694 =
         0.04268    0.01045   -0.00066    0.00050
     0.00034 0.00018 0.00013 0.00133 0.00151 0.00139 0.00117 0.00110 0.00112
C39   1   -0.060591    0.381219    0.354841    11.00000    0.04832    0.04090 =
         0.04843    0.00788    0.00571    0.00303
     0.00038 0.00017 0.00014 0.00157 0.00151 0.00152 0.00125 0.00125 0.00121
AFIX  43
H39   2   -0.002568    0.382576    0.314304    11.00000   -1.20000
     0.00000 0.00000 0.00000 0.00000
AFIX   0
C40   1   -0.118502    0.460491    0.395969    11.00000    0.05073    0.04497 =
         0.05425    0.00739    0.00405    0.00049
     0.00038 0.00019 0.00014 0.00168 0.00160 0.00170 0.00132 0.00137 0.00129
AFIX  43
H40   2   -0.100820    0.515827    0.384329    11.00000   -1.20000
     0.00000 0.00000 0.00000 0.00000
AFIX   0
C41   1   -0.203111    0.456999    0.454682    11.00000    0.04433    0.04658 =
         0.04385   -0.00230    0.00159    0.00548
     0.00037 0.00018 0.00014 0.00152 0.00161 0.00149 0.00124 0.00121 0.00123
C42   1   -0.228163    0.377869    0.472869    11.00000    0.05976    0.06050 =
         0.04410    0.00362    0.01048    0.00284
     0.00042 0.00021 0.00015 0.00188 0.00194 0.00155 0.00141 0.00138 0.00149
AFIX  43
H42   2   -0.285623    0.377432    0.513693    11.00000   -1.20000
     0.00000 0.00000 0.00000 0.00000
AFIX   0
C43   1   -0.169185    0.298905    0.431356    11.00000    0.05875    0.04921 =
         0.04611    0.01194    0.00755   -0.00321
     0.00040 0.00019 0.00014 0.00178 0.00167 0.00155 0.00132 0.00135 0.00135
AFIX  43
H43   2   -0.185911    0.243995    0.443721    11.00000   -1.20000
     0.00000 0.00000 0.00000 0.00000
AFIX   0
C44   1   -0.098103   -0.197925    0.256701    11.00000    0.04961    0.04401 =
         0.05799    0.01821    0.00951   -0.00037
     0.00038 0.00018 0.00015 0.00161 0.00156 0.00168 0.00131 0.00134 0.00123
AFIX  13
H44   2   -0.061380   -0.249112    0.219100    11.00000   -1.20000
     0.00000 0.00000 0.00000 0.00000
AFIX   0
C45   1   -0.305038   -0.200775    0.257782    11.00000    0.05552    0.06280 =
         0.11087    0.03392    0.01987   -0.00696
     0.00044 0.00023 0.00021 0.00194 0.00210 0.00288 0.00201 0.00192 0.00157
AFIX 137
H45A  2   -0.346410   -0.259600    0.262329    11.00000   -1.50000
     0.00000 0.00000 0.00000 0.00000
H45B  2   -0.357433   -0.190627    0.215397    11.00000   -1.50000
     0.00000 0.00000 0.00000 0.00000
H45C  2   -0.344536   -0.153932    0.296317    11.00000   -1.50000
     0.00000 0.00000 0.00000 0.00000
AFIX   0
C46   1   -0.011740   -0.210519    0.322642    11.00000    0.10103    0.05865 =
         0.06687    0.02892    0.00074    0.00397
     0.00055 0.00023 0.00017 0.00283 0.00201 0.00210 0.00169 0.00195 0.00189
AFIX 137
H46A  2   -0.039886   -0.159431    0.360145    11.00000   -1.50000
     0.00000 0.00000 0.00000 0.00000
H46B  2    0.120644   -0.214317    0.319040    11.00000   -1.50000
     0.00000 0.00000 0.00000 0.00000
H46C  2   -0.060277   -0.265932    0.331268    11.00000   -1.50000
     0.00000 0.00000 0.00000 0.00000
AFIX   0
N47   3    0.106149   -0.190364    0.132957    11.00000    0.04404    0.03697 =
         0.04494    0.00756   -0.00090    0.00118
     0.00029 0.00014 0.00011 0.00124 0.00116 0.00118 0.00095 0.00098 0.00094
C48   1    0.239374   -0.250166    0.150941    11.00000    0.04716    0.04622 =
         0.05688    0.01656    0.00364    0.00524
     0.00038 0.00019 0.00015 0.00157 0.00155 0.00165 0.00130 0.00131 0.00125
AFIX  23
H48A  2    0.175071   -0.300697    0.162651    11.00000   -1.20000
     0.00000 0.00000 0.00000 0.00000
H48B  2    0.313400   -0.217318    0.191573    11.00000   -1.20000
     0.00000 0.00000 0.00000 0.00000
AFIX   0
C49   1    0.363884   -0.286763    0.093835    11.00000    0.06727    0.06098 =
         0.07881    0.01893    0.01829    0.01914
     0.00047 0.00022 0.00018 0.00212 0.00202 0.00222 0.00171 0.00177 0.00165
AFIX 137
H49A  2    0.293701   -0.326602    0.055807    11.00000   -1.50000
     0.00000 0.00000 0.00000 0.00000
H49B  2    0.460895   -0.320434    0.109862    11.00000   -1.50000
     0.00000 0.00000 0.00000 0.00000
H49C  2    0.417848   -0.237001    0.078783    11.00000   -1.50000
     0.00000 0.00000 0.00000 0.00000
AFIX   0
C50   1   -0.048690   -0.233748    0.089141    11.00000    0.05361    0.04869 =
         0.05350    0.00602   -0.00258   -0.00613
     0.00041 0.00019 0.00015 0.00171 0.00164 0.00162 0.00132 0.00135 0.00133
AFIX  23
H50A  2   -0.134125   -0.258568    0.116438    11.00000   -1.20000
     0.00000 0.00000 0.00000 0.00000
H50B  2   -0.004816   -0.284358    0.053501    11.00000   -1.20000
     0.00000 0.00000 0.00000 0.00000
AFIX   0
C51   1   -0.148751   -0.170437    0.055930    11.00000    0.05248    0.06374 =
         0.06142    0.01325   -0.00794    0.00124
     0.00042 0.00021 0.00016 0.00179 0.00196 0.00184 0.00154 0.00147 0.00148
AFIX 137
H51A  2   -0.194690   -0.120797    0.090971    11.00000   -1.50000
     0.00000 0.00000 0.00000 0.00000
H51B  2   -0.251196   -0.202564    0.027206    11.00000   -1.50000
     0.00000 0.00000 0.00000 0.00000
H51C  2   -0.065560   -0.146701    0.027976    11.00000   -1.50000
     0.00000 0.00000 0.00000 0.00000
AFIX   0
C52   1    0.252334   -0.025848    0.115951    11.00000    0.05133    0.04139 =
         0.04489    0.01224    0.01197    0.00124
     0.00037 0.00018 0.00013 0.00160 0.00146 0.00143 0.00117 0.00123 0.00120
AFIX  13
H52   2    0.233703   -0.084770    0.081633    11.00000   -1.20000
     0.00000 0.00000 0.00000 0.00000
AFIX   0
C53   1    0.452029   -0.017357    0.138217    11.00000    0.05182    0.07783 =
         0.06981    0.02812    0.01841    0.00600
     0.00042 0.00023 0.00017 0.00180 0.00224 0.00203 0.00173 0.00156 0.00159
AFIX 137
H53A  2    0.475829    0.040128    0.171657    11.00000   -1.50000
     0.00000 0.00000 0.00000 0.00000
H53B  2    0.525616   -0.020161    0.098754    11.00000   -1.50000
     0.00000 0.00000 0.00000 0.00000
H53C  2    0.484121   -0.066533    0.158678    11.00000   -1.50000
     0.00000 0.00000 0.00000 0.00000
AFIX   0
C54   1    0.202100    0.046958    0.080462    11.00000    0.07436    0.07894 =
         0.06077    0.03641    0.01690    0.01231
     0.00049 0.00023 0.00017 0.00223 0.00227 0.00189 0.00173 0.00168 0.00181
AFIX 137
H54A  2    0.072450    0.040702    0.066287    11.00000   -1.50000
     0.00000 0.00000 0.00000 0.00000
H54B  2    0.275113    0.041004    0.040474    11.00000   -1.50000
     0.00000 0.00000 0.00000 0.00000
H54C  2    0.226399    0.106034    0.111779    11.00000   -1.50000
     0.00000 0.00000 0.00000 0.00000
AFIX   0
N55   3   -0.266688    0.540272    0.498260    11.00000    0.05096    0.06006 =
         0.05584   -0.00257   -0.00564    0.00556
     0.00035 0.00019 0.00014 0.00152 0.00177 0.00157 0.00133 0.00124 0.00128
O56   4   -0.340250    0.536225    0.551034    11.00000    0.07496    0.08486 =
         0.05444   -0.01050    0.01460    0.00906
     0.00033 0.00016 0.00012 0.00159 0.00170 0.00133 0.00118 0.00121 0.00129
O57   4   -0.247693    0.609864    0.481125    11.00000    0.09205    0.05229 =
         0.08346   -0.00135    0.01129    0.01456
     0.00036 0.00016 0.00013 0.00184 0.00142 0.00170 0.00126 0.00141 0.00129
HKLF 4
;
data_New_Global_Publ_Block
_journal_date_recd_electronic     2013-11-04
_journal_date_accepted     2013-11-11
_journal_name_full     'Acta Crystallographica, Section E'
_journal_year     2013
_journal_volume     69
_journal_issue     12
_journal_page_first     o1785
_journal_page_last     o1786
_journal_paper_category     QO
_journal_paper_doi     10.1107/S1600536813030948
_journal_coeditor_code     BT6943
_publ_contact_author_name     'Heiner Detert'
_publ_contact_author_address
;
University Mainz
Duesbergweg 10-14
55099 Mainz
Germany
;
_publ_contact_author_email     detert@uni-mainz.de
_publ_contact_author_fax     '+496131-3925338'
_publ_contact_author_phone     '+496131-3924189'
_publ_section_title
;\
(<i>E</i>)<i>-N</i>,<i>N</i>-Diethyl-2,6-diisopropyl-4-[2-(4-nitrophenyl)\
ethenyl]aniline
;
loop_
    _publ_author_name
    _publ_author_address
    'Wink, Christoph'
;
University Mainz
Duesbergweg 10-14
55099 Mainz
Germany
;
    'Schollmeyer, Dieter'
;
University Mainz
Duesbergweg 10-14
55099 Mainz
Germany
;
    'Detert, Heiner'
;
University Mainz
Duesbergweg 10-14
55099 Mainz
Germany
;
