# Supplementary material for: (E)-N,N-Diethyl-2,6-diisopropyl-4-[2-(4-nitro­phen­yl)ethen­yl]aniline
Source: Acta Crystallogr Sect E Struct Rep Online. 2013 Nov 20;69(Pt 12):o1785–6. doi: 10.1107/S1600536813030948 (PMC3885052; doi:10.1107/S1600536813030948)
Supplement: Supplementary file 2 [file e-69-o1785-Isup2.hkl]

# 
# h,k,l, Fc-squared, Fo-squared, sigma(Fo-squared) and status flag 
# 
data_I
_shelx_title ' cw190 in P -1' 
_shelx_refln_list_code          4 
_shelx_F_calc_maximum      271.62 
_exptl_crystal_F_000       824.00 
_reflns_d_resolution_high  0.7570 
 
loop_ 
 _symmetry_equiv_pos_as_xyz 
 'x, y, z' 
 '-x, -y, -z' 
 
_cell_length_a     7.3477 
_cell_length_b    15.4143 
_cell_length_c    20.3747 
_cell_angle_alpha 104.642 
_cell_angle_beta   92.414 
_cell_angle_gamma  90.793 
 
_shelx_F_squared_multiplier     1.000 
 
loop_ 
 _refln_index_h 
 _refln_index_k 
 _refln_index_l 
 _refln_F_squared_calc 
 _refln_F_squared_meas 
 _refln_F_squared_sigma 
 _refln_observed_status 
   2   0   0      131.59      128.58     16.45 o 
   3   0   0        0.71        3.12     12.02 o 
   4   0   0      382.12      370.50     17.27 o 
   5   0   0        2.75       -0.07     12.70 o 
   6   0   0      365.45      338.70     16.11 o 
   7   0   0       30.68       36.19     13.65 o 
   8   0   0        4.04        8.89     12.70 o 
   9   0   0        1.45        9.91     14.05 o 
  -9   1   0        0.31        8.15     14.12 o 
  -8   1   0       14.25       14.53     12.56 o 
  -7   1   0      314.15      312.86     15.35 o 
  -6   1   0      318.26      324.86     15.83 o 
  -5   1   0       56.00       55.14     12.49 o 
  -4   1   0        1.74        3.60     14.39 o 
  -3   1   0      124.12      122.21     15.08 o 
  -2   1   0      403.11      334.46     22.13 o 
  -1   1   0     1903.28     1482.88     44.01 o 
   1   1   0    14452.62    14188.70    149.78 o 
   2   1   0      803.69      791.00     30.60 o 
   3   1   0      104.56      100.80     15.83 o 
   4   1   0       23.45       28.86     13.71 o 
   5   1   0        2.92       11.74     13.31 o 
   6   1   0      261.43      238.32     15.63 o 
   7   1   0        2.06        1.22     12.49 o 
   8   1   0        5.81        6.18     13.37 o 
   9   1   0        1.57       -0.61     15.00 o 
  -9   2   0        2.24       -1.49     14.05 o 
  -8   2   0       25.92       24.98     12.76 o 
  -7   2   0       10.81       10.59     12.36 o 
  -6   2   0        0.00       -1.49     12.42 o 
  -5   2   0        0.59        7.94     13.58 o 
  -4   2   0       17.27       19.42     14.05 o 
  -3   2   0      240.21      226.01     17.33 o 
  -2   2   0      638.27      590.32     25.78 o 
  -1   2   0      142.19      120.02     20.74 o 
   0   2   0     6085.14     5481.49     71.38 o 
   1   2   0     4137.34     4236.36     73.28 o 
   2   2   0     2201.82     1955.95     42.89 o 
   3   2   0     4220.58     4428.74     49.79 o 
   4   2   0       94.40       89.10     14.74 o 
   5   2   0       86.68      101.72     14.87 o 
   6   2   0      111.40      114.15     15.28 o 
   7   2   0       12.00        2.24     14.12 o 
   8   2   0        2.14        4.82     14.46 o 
   9   2   0       43.21       37.55     16.97 o 
  -9   3   0        1.02        6.38     14.87 o 
  -8   3   0        0.98        1.36     13.17 o 
  -7   3   0        3.38        4.48     12.70 o 
  -6   3   0       19.21       25.19     13.17 o 
  -5   3   0      141.18      140.73     15.55 o 
  -4   3   0       80.13      104.92     15.14 o 
  -3   3   0      461.04      449.69     20.62 o 
  -2   3   0      408.61      325.24     19.26 o 
  -1   3   0      190.57      139.55     18.23 o 
   0   3   0      713.33      585.91     26.34 o 
   1   3   0     2885.62     2835.26     50.34 o 
   2   3   0      495.46      507.52     26.36 o 
   3   3   0       19.01       18.94     18.74 o 
   4   3   0       38.48       41.62     14.94 o 
   5   3   0      104.68      108.11     14.53 o 
   6   3   0       10.23       20.91     14.60 o 
   7   3   0        1.59        5.50     14.53 o 
   8   3   0        0.15       -1.70     14.19 o 
   9   3   0       17.35       11.74     16.50 o 
  -9   4   0       26.76       14.73     15.75 o 
  -8   4   0       51.66       45.29     13.85 o 
  -7   4   0        0.00        6.18     12.15 o 
  -6   4   0        6.57        8.01     14.05 o 
  -5   4   0       18.59       23.15     14.80 o 
  -4   4   0      268.95      260.68     16.11 o 
  -3   4   0       14.58       10.52     15.75 o 
  -2   4   0      390.11      367.77     17.90 o 
  -1   4   0      713.79      529.18     19.72 o 
   0   4   0     7007.90     5891.09     53.27 o 
   1   4   0     3157.79     2853.67     44.57 o 
   2   4   0      199.81      182.96     20.05 o 
   3   4   0      642.00      689.42     26.55 o 
   4   4   0        0.02        4.34     15.07 o 
   5   4   0        1.48       -6.99     15.27 o 
   6   4   0       18.44        9.17     14.26 o 
   7   4   0       35.32       33.27     15.21 o 
   8   4   0        0.36       -2.51     14.60 o 
   9   4   0       71.32       59.61     17.92 o 
  -9   5   0        0.46       -0.48     13.71 o 
  -8   5   0       41.68       29.60     13.17 o 
  -7   5   0      178.07      189.96     14.67 o 
  -6   5   0       31.06       32.25     13.17 o 
  -5   5   0       10.89        6.18     13.37 o 
  -4   5   0      666.28      654.29     15.31 o 
  -3   5   0        4.11       -0.07     14.32 o 
  -2   5   0      458.11      418.57     16.26 o 
  -1   5   0      698.44      607.07     18.20 o 
   0   5   0     1145.19     1013.88     23.32 o 
   1   5   0       87.81       78.79     17.93 o 
   2   5   0       67.30       74.97     18.20 o 
   3   5   0       18.52       14.66     17.52 o 
   4   5   0      538.03      529.77     24.01 o 
   5   5   0      231.35      218.68     20.18 o 
   6   5   0      106.08      110.69     15.62 o 
   7   5   0        4.53        6.99     15.41 o 
   8   5   0        0.28        0.88     14.73 o 
   9   5   0       48.81       21.93     18.60 o 
  -9   6   0       43.35       48.00     13.85 o 
  -8   6   0        7.02        4.28     13.17 o 
  -7   6   0        4.08       -4.48     12.97 o 
  -6   6   0      333.22      343.53     14.06 o 
  -5   6   0      272.59      240.24     12.57 o 
  -4   6   0      254.51      283.88     16.92 o 
  -3   6   0       18.70        9.91     13.04 o 
  -2   6   0        8.42       10.73     12.49 o 
  -1   6   0      802.71      788.91     20.52 o 
   0   6   0       93.53       76.68     15.62 o 
   1   6   0      681.34      624.25     21.73 o 
   2   6   0      857.95      953.92     26.10 o 
   3   6   0      917.11      937.99     27.11 o 
   4   6   0      442.94      509.77     23.59 o 
   5   6   0      212.11      210.10     21.74 o 
   6   6   0       15.05       23.56     15.14 o 
   7   6   0        0.50        0.68     15.55 o 
   8   6   0       20.43       22.27     16.70 o 
   9   6   0       50.02       33.40     20.30 o 
  -9   7   0       40.46       16.23     14.80 o 
  -8   7   0       11.80       -1.77     12.56 o 
  -7   7   0        1.46       17.52     12.49 o 
  -6   7   0       12.81       20.64     13.10 o 
  -5   7   0       98.95       99.28     12.70 o 
  -4   7   0       79.18       79.38     14.67 o 
  -3   7   0      284.46      292.56     14.81 o 
  -2   7   0      106.47      107.38     12.63 o 
  -1   7   0     2380.42     2477.33     26.83 o 
   0   7   0     1791.54     1938.11     26.91 o 
   1   7   0      876.51      878.07     22.22 o 
   2   7   0      150.00      143.60     18.68 o 
   3   7   0       53.10       51.47     17.25 o 
   4   7   0      194.00      215.95     20.51 o 
   5   7   0       84.18       98.32     18.13 o 
   6   7   0       17.50        3.87     14.05 o 
   7   7   0        8.19        6.11     15.75 o 
   8   7   0        1.17      -10.18     18.26 o 
  -8   8   0       98.19       88.88     14.26 o 
  -7   8   0       98.50       69.46     14.67 o 
  -6   8   0      200.53      233.24     15.49 o 
  -5   8   0       19.25       17.79     11.81 o 
  -4   8   0       20.11       24.78     11.68 o 
  -3   8   0      121.15      136.31     15.69 o 
  -2   8   0        2.73        6.59     11.34 o 
  -1   8   0      112.53      113.76     13.38 o 
   0   8   0      125.62       91.70     14.26 o 
   1   8   0      353.93      353.52     17.81 o 
   2   8   0       66.37       72.25     16.77 o 
   3   8   0        7.82       13.85     16.16 o 
   4   8   0      246.79      233.98     19.97 o 
   5   8   0      208.87      185.57     19.90 o 
   6   8   0      116.85      118.56     20.17 o 
   7   8   0        0.40        5.23     14.39 o 
   8   8   0        5.23        2.44     13.51 o 
  -8   9   0        4.47       -1.22     13.31 o 
  -7   9   0       31.70       19.96     12.76 o 
  -6   9   0        1.29        6.79     13.44 o 
  -5   9   0        1.48       -2.65     10.05 o 
  -4   9   0       99.29      106.48     15.14 o 
  -3   9   0      386.45      425.02     12.85 o 
  -2   9   0        3.86        0.54     11.88 o 
  -1   9   0        0.80        1.97     12.49 o 
   0   9   0       12.70        4.75     13.37 o 
   1   9   0       17.54       13.99     15.00 o 
   2   9   0       92.36      107.77     15.69 o 
   3   9   0       33.19       44.34     15.68 o 
   4   9   0       11.76        7.47     17.99 o 
   5   9   0       13.73       16.84     17.31 o 
   6   9   0       14.77       21.11     20.23 o 
   7   9   0        5.46        0.07     16.43 o 
   8   9   0        0.00       -2.31     13.24 o 
  -8  10   0        3.03      -10.45     12.76 o 
  -7  10   0        2.13        0.34     13.10 o 
  -6  10   0       15.74        3.46     13.58 o 
  -5  10   0       13.19       12.02     12.22 o 
  -4  10   0        2.58       -5.63     13.65 o 
  -3  10   0       59.67       65.25     11.88 o 
  -2  10   0       76.45       67.23     12.29 o 
  -1  10   0       10.43       11.68     12.22 o 
   0  10   0       47.33       60.97     13.65 o 
   1  10   0      145.51      156.28     15.01 o 
   2  10   0        5.86       -3.26     13.17 o 
   3  10   0       22.51       23.35     15.75 o 
   4  10   0       52.64       45.97     17.38 o 
   5  10   0      134.59      133.31     19.22 o 
   6  10   0        6.73        2.58     20.71 o 
   7  10   0        1.34        0.68     10.93 o 
   8  10   0       32.33       27.36     14.33 o 
  -8  11   0       10.96       14.12     14.26 o 
  -7  11   0        0.58       -4.96     14.12 o 
  -6  11   0       11.82       11.34     12.56 o 
  -5  11   0        9.39       -1.49     12.36 o 
  -4  11   0       16.17       18.33     12.90 o 
  -3  11   0      202.94      187.34     11.82 o 
  -2  11   0      594.13      615.45     14.83 o 
  -1  11   0      129.36      137.39     13.31 o 
   0  11   0       71.09       68.92     13.65 o 
   1  11   0       65.75       70.55     13.24 o 
   2  11   0        1.24        1.83     14.80 o 
   3  11   0       22.15        8.89     15.75 o 
   4  11   0       22.73       23.29     16.29 o 
   5  11   0       33.61       25.53     16.91 o 
   6  11   0        0.01        8.21     20.50 o 
   7  11   0        7.79       15.61     13.24 o 
  -7  12   0       89.81       76.86     12.70 o 
  -6  12   0       22.77       23.02     13.24 o 
  -5  12   0       10.34        8.69     12.83 o 
  -4  12   0        0.21        2.92     13.31 o 
  -3  12   0        5.70        8.01     12.08 o 
  -2  12   0        0.03        1.09     10.18 o 
  -1  12   0      711.69      772.21     17.89 o 
   0  12   0     1540.67     1708.38     23.05 o 
   1  12   0        5.75        3.05     13.03 o 
   2  12   0        0.01        1.77     13.31 o 
   3  12   0       41.76       39.65     16.09 o 
   4  12   0        5.75       -0.07     15.68 o 
   5  12   0        3.44       -1.43     17.04 o 
   6  12   0       14.65       13.71     20.57 o 
   7  12   0        0.00       -8.83     13.10 o 
  -7  13   0        0.63       13.71     12.08 o 
  -6  13   0       65.35       74.41     14.19 o 
  -5  13   0       33.80       31.16     12.76 o 
  -4  13   0       11.71        5.43     12.76 o 
  -3  13   0        0.02       13.78     12.42 o 
  -2  13   0        2.62       13.31     11.95 o 
  -1  13   0        7.93       16.84     10.73 o 
   0  13   0       18.17        5.43     12.90 o 
   1  13   0      220.96      219.47     14.67 o 
   2  13   0       17.14       13.71     13.71 o 
   3  13   0       30.26       23.97     14.73 o 
   4  13   0        5.07        2.92     15.41 o 
   5  13   0       25.37       21.52     17.99 o 
   6  13   0       14.92        9.03     21.86 o 
   7  13   0       34.94       14.33     12.83 o 
  -6  14   0       23.66       27.77     13.10 o 
  -5  14   0        1.21        1.43     13.24 o 
  -4  14   0        2.77        4.01     14.39 o 
  -3  14   0       20.72       13.99     13.17 o 
  -2  14   0        6.66       -6.59     12.97 o 
  -1  14   0        1.20        1.15     11.95 o 
   0  14   0      814.17      847.73     18.84 o 
   1  14   0      125.64       70.83     13.11 o 
   2  14   0       51.07       57.24     13.78 o 
   3  14   0       17.16        7.74     14.94 o 
   4  14   0        1.43        0.20     15.61 o 
   5  14   0       18.24        8.76     18.19 o 
   6  14   0       45.03       23.76     23.97 o 
  -6  15   0        2.11       15.82     13.78 o 
  -5  15   0        0.84       -6.04     12.97 o 
  -4  15   0        6.60        1.70     14.94 o 
  -3  15   0        2.27        6.18     12.42 o 
  -2  15   0        0.58       -6.11     11.88 o 
  -1  15   0        0.07       -5.36     13.17 o 
   0  15   0        6.09       10.32     12.29 o 
   1  15   0       69.37       60.29     12.70 o 
   2  15   0       11.68        9.30     14.05 o 
   3  15   0       10.79        7.94     13.85 o 
   4  15   0       14.36       17.18     17.31 o 
   5  15   0       10.59        8.55     18.19 o 
   6  15   0       32.67        7.88     23.49 o 
  -5  16   0       10.69       15.07     13.51 o 
  -4  16   0        7.30       20.77     14.60 o 
  -3  16   0       25.25       15.34     12.70 o 
  -2  16   0        2.01        6.92     10.66 o 
  -1  16   0        0.74      -12.83     12.83 o 
   0  16   0        9.74       11.61     12.42 o 
   1  16   0       42.60       37.82     13.17 o 
   2  16   0        4.62        1.02     13.65 o 
   3  16   0       13.02       12.36     14.60 o 
   4  16   0       11.62       12.36     17.45 o 
   5  16   0        0.42       -2.44     19.28 o 
  -5  17   0        0.51        6.25     13.71 o 
  -4  17   0        3.53        4.01     15.27 o 
  -3  17   0        0.14        4.41     11.74 o 
  -2  17   0        0.50       -4.68     12.90 o 
  -1  17   0        0.77        2.78     11.81 o 
   0  17   0        1.37       10.79     12.29 o 
   1  17   0       11.33       16.63     14.12 o 
   2  17   0       12.90       19.55     13.31 o 
   3  17   0        8.20        0.34     14.53 o 
   4  17   0       10.38       10.05     17.38 o 
  -4  18   0       14.65        2.38     15.41 o 
  -3  18   0        5.96       21.72     12.02 o 
  -2  18   0        0.02       -1.09     12.90 o 
  -1  18   0        5.09        8.76     12.63 o 
   0  18   0        0.87       -5.84     13.24 o 
   1  18   0       19.63       32.52     13.58 o 
   2  18   0       21.86       22.20     14.39 o 
   3  18   0       20.72        1.02     15.95 o 
  -2  19   0        2.22       10.73     11.95 o 
  -1  19   0       17.15        7.20     14.05 o 
   0  19   0        3.39        2.85     13.85 o 
   1  19   0        0.24       -6.79     13.78 o 
   2  19   0        0.01       -0.61     15.82 o 
  -2 -19   1        2.66       -3.46     16.63 o 
  -1 -19   1        5.01        8.89     14.12 o 
   0 -19   1        2.83       -1.70     13.58 o 
   1 -19   1        0.42      -10.93     12.56 o 
   2 -19   1        8.20       13.51     13.85 o 
   3 -19   1        2.85       24.58     14.05 o 
  -3 -18   1        2.31       -0.61     15.27 o 
  -2 -18   1        0.35        4.01     13.85 o 
  -1 -18   1        2.41        4.28     13.92 o 
   0 -18   1        2.97        5.02     13.17 o 
   1 -18   1        0.51       -3.87     12.63 o 
   2 -18   1        9.78       17.04     13.10 o 
   3 -18   1        2.37      -10.79     14.05 o 
   4 -18   1       22.13        7.47     18.67 o 
  -4 -17   1        8.90        4.21     17.31 o 
  -3 -17   1       25.97       23.22     15.89 o 
  -2 -17   1       30.82       23.90     14.12 o 
  -1 -17   1        1.13        9.64     13.24 o 
   0 -17   1       10.84       11.68     12.83 o 
   1 -17   1        0.02       -2.65     12.08 o 
   2 -17   1        2.05       10.32     12.90 o 
   3 -17   1        1.20       12.15     12.97 o 
   4 -17   1        0.11       -4.41     15.82 o 
   5 -17   1        2.23       19.42     13.51 o 
  -5 -16   1       40.42       17.79     20.23 o 
  -4 -16   1       24.04       16.36     16.70 o 
  -3 -16   1       17.23        5.63     15.14 o 
  -2 -16   1       27.37       20.77     13.58 o 
  -1 -16   1        9.30        4.01     12.90 o 
   0 -16   1        5.12        8.28     12.02 o 
   1 -16   1       40.05       49.16     13.85 o 
   2 -16   1        3.86        3.12     12.42 o 
   3 -16   1       50.62       68.57     12.49 o 
   4 -16   1        3.84       -9.30     16.29 o 
   5 -16   1       18.00       18.06     13.10 o 
  -6 -15   1        0.11        8.15     13.03 o 
  -5 -15   1        2.29       -3.33     17.72 o 
  -4 -15   1        3.47       -2.58     17.04 o 
  -3 -15   1        8.12       11.54     13.85 o 
  -2 -15   1        8.18        0.61     14.26 o 
  -1 -15   1        2.27       12.02     12.15 o 
   0 -15   1       89.80      102.53     13.11 o 
   1 -15   1       20.91       14.53     12.90 o 
   2 -15   1       30.44       17.04     12.97 o 
   3 -15   1       11.64        3.26     11.27 o 
   4 -15   1        0.96       -2.44     15.27 o 
   5 -15   1        3.74       31.43     12.08 o 
   6 -15   1       16.47       15.75     12.90 o 
  -6 -14   1        2.30       -1.22     13.03 o 
  -5 -14   1       91.55       54.46     19.89 o 
  -4 -14   1       60.83       27.84     17.38 o 
  -3 -14   1      156.37      120.20     16.43 o 
  -2 -14   1       56.60       53.71     14.73 o 
  -1 -14   1       98.25       98.19     14.19 o 
   0 -14   1       44.00       46.85     12.83 o 
   1 -14   1        8.43        3.80     12.36 o 
   2 -14   1       29.67       30.62     13.17 o 
   3 -14   1       27.11       22.68     11.54 o 
   4 -14   1        0.83        7.26     14.66 o 
   5 -14   1        1.19       -1.09     10.66 o 
   6 -14   1        1.33       -8.01     12.22 o 
   7 -14   1       15.27       17.18     14.87 o 
  -7 -13   1       69.80       39.72     13.17 o 
  -6 -13   1       10.51        2.85     10.39 o 
  -5 -13   1      234.55      176.80     22.82 o 
  -4 -13   1       25.60       24.03     15.89 o 
  -3 -13   1        0.40        3.73     15.41 o 
  -2 -13   1       11.35       -0.54     14.60 o 
  -1 -13   1      206.63      201.87     15.55 o 
   0 -13   1      657.16      708.36     18.23 o 
   1 -13   1      854.94      824.67     18.98 o 
   2 -13   1      118.13      122.71     13.24 o 
   3 -13   1       93.08      115.16     13.24 o 
   4 -13   1        7.43       10.45     15.68 o 
   5 -13   1       12.73       24.78     12.02 o 
   6 -13   1       11.84        6.11     13.03 o 
   7 -13   1        0.75        3.05     14.80 o 
  -7 -12   1        7.64       -8.08     12.90 o 
  -6 -12   1       10.95       -0.88     15.82 o 
  -5 -12   1      256.85      242.23     23.84 o 
  -4 -12   1      372.37      315.83     21.61 o 
  -3 -12   1        0.39        4.48     16.09 o 
  -2 -12   1        7.82       14.05     13.24 o 
  -1 -12   1       51.05       38.50     13.72 o 
   0 -12   1        0.20       -1.83     12.76 o 
   1 -12   1      155.84      125.24     14.19 o 
   2 -12   1      797.43      808.42     15.99 o 
   3 -12   1      122.78      133.85     11.75 o 
   4 -12   1       11.01        8.01     15.48 o 
   5 -12   1       29.24       45.28     12.70 o 
   6 -12   1       26.10       15.62     12.76 o 
   7 -12   1        0.00       -1.70     13.78 o 
  -7 -11   1        5.49        4.28     12.36 o 
  -6 -11   1        7.47        2.10     13.37 o 
  -5 -11   1      126.50      111.03     19.83 o 
  -4 -11   1        7.90       23.08     16.56 o 
  -3 -11   1       30.77       31.23     16.77 o 
  -2 -11   1        0.73       -4.21     14.94 o 
  -1 -11   1      151.76      182.77     14.26 o 
   0 -11   1      169.40      144.88     15.01 o 
   1 -11   1       59.90       57.92     13.04 o 
   2 -11   1      108.57      109.88     12.90 o 
   3 -11   1       24.21        8.15     12.36 o 
   4 -11   1        0.19        8.49     15.34 o 
   5 -11   1        7.81       19.01     12.22 o 
   6 -11   1        2.08       -6.18     12.36 o 
   7 -11   1        7.54        3.94     13.44 o 
   8 -11   1        6.52        9.98     13.31 o 
  -8 -10   1        8.96       24.44     15.07 o 
  -7 -10   1        8.20        7.67     12.15 o 
  -6 -10   1        0.34        7.47     13.65 o 
  -5 -10   1        9.23       10.12     17.24 o 
  -4 -10   1      152.08      141.40     19.36 o 
  -3 -10   1       57.80       50.65     16.84 o 
  -2 -10   1       11.88        8.96     15.00 o 
  -1 -10   1      435.82      425.12     17.81 o 
   0 -10   1      291.31      279.77     15.15 o 
   1 -10   1       25.31       35.71     12.70 o 
   2 -10   1       77.83       83.05     12.29 o 
   3 -10   1       10.39        5.23     11.41 o 
   4 -10   1       15.39       10.93     15.28 o 
   5 -10   1       43.23       31.50     11.13 o 
   6 -10   1       24.46       11.47     14.05 o 
   7 -10   1        0.05      -12.63     12.63 o 
   8 -10   1        3.49       16.16     12.70 o 
  -8  -9   1        0.55       11.07     12.29 o 
  -7  -9   1       10.72       10.93     12.63 o 
  -6  -9   1       21.37       41.69     16.23 o 
  -5  -9   1        7.82        3.12     18.74 o 
  -4  -9   1       16.53       10.59     16.97 o 
  -3  -9   1        0.09       -0.81     16.50 o 
  -2  -9   1      180.15      167.31     17.46 o 
  -1  -9   1       19.07       -1.02     15.07 o 
   0  -9   1      367.33      376.62     16.18 o 
   1  -9   1        8.19       -1.49     11.27 o 
   2  -9   1      926.71      963.99     17.23 o 
   3  -9   1       97.12       70.49     13.04 o 
   4  -9   1       22.98       22.27     14.80 o 
   5  -9   1      127.58      118.10     12.77 o 
   6  -9   1       29.90       30.01     13.65 o 
   7  -9   1        0.11       -0.81     13.10 o 
   8  -9   1       70.73       68.98     14.60 o 
  -8  -8   1       13.91       14.94     13.78 o 
  -7  -8   1        0.07       -3.87     12.22 o 
  -6  -8   1      144.70      159.32     16.64 o 
  -5  -8   1       28.39       26.55     19.82 o 
  -4  -8   1       10.47        5.91     17.92 o 
  -3  -8   1        7.69        4.75     16.43 o 
  -2  -8   1        0.54       -0.61     15.48 o 
  -1  -8   1      467.74      458.71     20.27 o 
   0  -8   1       45.04       45.22     13.99 o 
   1  -8   1        5.02        6.45     11.34 o 
   2  -8   1     1446.98     1301.83     19.86 o 
   3  -8   1        0.06       -4.89     14.05 o 
   4  -8   1      213.93      227.78     10.94 o 
   5  -8   1        0.91       -9.78      9.78 o 
   6  -8   1        0.36       12.15     10.59 o 
   7  -8   1        7.12       14.05     13.24 o 
   8  -8   1       10.99        5.63     12.56 o 
  -9  -7   1        7.23       21.05     12.49 o 
  -8  -7   1       37.08       35.03     13.17 o 
  -7  -7   1        0.23        1.56     18.33 o 
  -6  -7   1       62.40       35.51     14.26 o 
  -5  -7   1        0.79        3.19     19.08 o 
  -4  -7   1     1290.73     1381.20     34.15 o 
  -3  -7   1      155.15      140.47     19.16 o 
  -2  -7   1      201.24      204.72     18.68 o 
  -1  -7   1        5.18       -0.54     14.94 o 
   0  -7   1      999.55      875.14     21.49 o 
   1  -7   1        1.05        1.02     12.42 o 
   2  -7   1     1748.00     1630.70     22.70 o 
   3  -7   1      244.09      245.84     14.00 o 
   4  -7   1        3.55       16.56     11.68 o 
   5  -7   1        5.58       -5.30     12.08 o 
   6  -7   1      290.02      262.37     14.81 o 
   7  -7   1      195.71      204.98     15.21 o 
   8  -7   1       70.22       83.99     13.78 o 
   9  -7   1       29.97       21.59     14.19 o 
  -9  -6   1       24.63       11.07     14.19 o 
  -8  -6   1        0.99        1.97     17.24 o 
  -7  -6   1      122.79      110.42     19.01 o 
  -6  -6   1      250.14      239.59     19.16 o 
  -5  -6   1      329.27      321.75     15.63 o 
  -4  -6   1        1.29        2.51     19.14 o 
  -3  -6   1       60.68       60.37     19.01 o 
  -2  -6   1      251.48      246.65     21.95 o 
  -1  -6   1      150.22      118.56     17.33 o 
   0  -6   1     1004.59      944.27     22.39 o 
   1  -6   1      844.01      758.67     20.05 o 
   2  -6   1      688.16      632.85     17.23 o 
   3  -6   1       79.60       67.77     16.71 o 
   4  -6   1      735.88      739.65     17.01 o 
   5  -6   1       49.72       34.76     11.95 o 
   6  -6   1      105.14       98.87     13.11 o 
   7  -6   1       21.06       26.41     12.63 o 
   8  -6   1       14.78       22.34     13.24 o 
   9  -6   1       53.42       52.28     15.00 o 
  -9  -5   1       50.79       52.01     18.81 o 
  -8  -5   1        6.15        9.64     15.68 o 
  -7  -5   1        4.37        4.21     15.68 o 
  -6  -5   1        4.33        5.30     14.94 o 
  -5  -5   1        0.63        2.99     13.78 o 
  -4  -5   1      178.23      190.41     21.60 o 
  -3  -5   1        0.50        1.29     18.80 o 
  -2  -5   1        0.17       -1.29     19.08 o 
  -1  -5   1      125.81      113.67     18.89 o 
   0  -5   1      525.60      425.40     20.10 o 
   1  -5   1      125.26       92.13     14.13 o 
   2  -5   1      786.73      712.57     21.41 o 
   3  -5   1        1.34       -2.17     14.05 o 
   4  -5   1      144.67      110.31     10.94 o 
   5  -5   1       36.41       25.26     13.65 o 
   6  -5   1       54.52       57.10     14.39 o 
   7  -5   1      148.50      156.81     14.47 o 
   8  -5   1        0.14        4.41     13.37 o 
   9  -5   1       21.27       26.00     13.51 o 
  -9  -4   1       35.49       38.50     16.77 o 
  -8  -4   1       34.95       20.30     15.07 o 
  -7  -4   1        0.77        0.95     14.94 o 
  -6  -4   1      402.94      351.70     18.96 o 
  -5  -4   1       12.63       14.26     13.92 o 
  -4  -4   1       99.24      102.34     18.34 o 
  -3  -4   1       23.27       35.98     20.78 o 
  -2  -4   1      110.79      112.16     22.35 o 
  -1  -4   1      196.21      171.19     23.80 o 
   0  -4   1     6997.27     6023.98     55.94 o 
   1  -4   1     2487.60     1937.59     29.53 o 
   2  -4   1      119.11      111.14     20.31 o 
   3  -4   1       60.99       22.88     11.75 o 
   4  -4   1     1539.02     1504.24     25.81 o 
   5  -4   1       85.13       83.80     15.28 o 
   6  -4   1      140.21      141.06     15.14 o 
   7  -4   1       45.92       52.21     12.63 o 
   8  -4   1        3.40        7.20     14.32 o 
   9  -4   1        1.40        1.83     14.53 o 
  -9  -3   1       14.08       -8.15     16.63 o 
  -8  -3   1       97.73       95.61     16.23 o 
  -7  -3   1        0.39       -3.46     14.73 o 
  -6  -3   1       80.67       80.13     15.89 o 
  -5  -3   1        8.07        8.96     13.78 o 
  -4  -3   1       80.09       85.23     14.80 o 
  -3  -3   1     1409.62     1438.52     37.39 o 
  -2  -3   1      218.16      213.61     26.85 o 
  -1  -3   1      533.18      466.22     32.95 o 
   0  -3   1       13.99       11.47     19.42 o 
   1  -3   1      520.11      406.37     22.58 o 
   2  -3   1       44.37       54.46     19.15 o 
   3  -3   1      857.05      759.13     23.72 o 
   4  -3   1      191.07      180.92     16.37 o 
   5  -3   1        1.18        0.68     14.39 o 
   6  -3   1      169.34      173.81     15.01 o 
   7  -3   1        0.37        5.63     12.15 o 
   8  -3   1       52.29       58.80     13.04 o 
   9  -3   1       13.27        7.26     14.32 o 
  -9  -2   1        0.53       -8.35     15.82 o 
  -8  -2   1        4.79        7.06     14.32 o 
  -7  -2   1       58.91       64.50     14.46 o 
  -6  -2   1        3.04        3.94     14.12 o 
  -5  -2   1       58.34       55.75     15.69 o 
  -4  -2   1      434.82      395.52     18.43 o 
  -3  -2   1        9.45        7.74     16.09 o 
  -2  -2   1      199.95      195.87     26.65 o 
  -1  -2   1      588.90      562.25     48.39 o 
   0  -2   1    14998.76    13558.79    122.81 o 
   1  -2   1     6062.07     4579.32     51.22 o 
   2  -2   1     1369.39     1059.82     29.76 o 
   3  -2   1     3563.20     3237.59     37.12 o 
   4  -2   1       13.58       11.61     14.39 o 
   5  -2   1        1.27        0.61     13.03 o 
   6  -2   1      111.11      100.57     12.83 o 
   7  -2   1        0.18       -1.90     12.08 o 
   8  -2   1        0.19       -1.09     12.56 o 
   9  -2   1       40.25       40.46     14.33 o 
  -9  -1   1        1.54        1.36     14.53 o 
  -8  -1   1       21.49       21.45     13.78 o 
  -7  -1   1      324.00      337.06     16.44 o 
  -6  -1   1       99.87      112.05     14.26 o 
  -5  -1   1        2.30       -0.61     14.32 o 
  -4  -1   1      142.66      148.29     16.23 o 
  -3  -1   1       59.66       65.13     16.64 o 
  -2  -1   1      997.18      830.85     24.90 o 
   3  -1   1      649.26      657.73     22.62 o 
   4  -1   1       62.62       60.91     14.67 o 
   5  -1   1        1.30       -2.58     12.76 o 
   6  -1   1       89.36       97.31     13.31 o 
   7  -1   1      168.20      164.15     14.33 o 
   8  -1   1        0.23        0.68     12.22 o 
   9  -1   1        0.46       -3.67     14.32 o 
  -9   0   1        0.54        3.67     14.80 o 
  -8   0   1       27.17       39.65     13.17 o 
  -7   0   1        8.42        4.68     12.83 o 
  -6   0   1      403.71      419.82     16.65 o 
  -5   0   1        0.71       -6.25     13.37 o 
  -4   0   1     4248.13     4065.65     37.43 o 
  -3   0   1       23.03       21.46     12.97 o 
  -2   0   1       98.50       49.73     17.05 o 
  -1   0   1        3.59        7.74     17.99 o 
   1   0   1       33.46       46.93     20.44 o 
   2   0   1     8616.87     7697.95     65.34 o 
   3   0   1      102.67       91.29     16.03 o 
   4   0   1      631.40      625.97     19.60 o 
   5   0   1       10.41        6.11     12.83 o 
   6   0   1      475.74      493.11     16.93 o 
   7   0   1        4.21        3.12     12.42 o 
   8   0   1      185.08      199.67     15.08 o 
   9   0   1        0.00        4.55     14.39 o 
  -9   1   1        2.41        1.09     14.66 o 
  -8   1   1        0.04       -4.96     12.36 o 
  -7   1   1       89.07       98.32     13.38 o 
  -6   1   1        4.51        1.77     13.10 o 
  -5   1   1      374.07      355.76     16.86 o 
  -4   1   1       15.24       12.36     14.19 o 
  -3   1   1       25.11       27.09     13.17 o 
  -2   1   1      132.25      108.94     17.87 o 
  -1   1   1    10951.07    11162.12    101.30 o 
   1   1   1     4251.70     4037.44     62.32 o 
   2   1   1    12818.53    12678.67     88.42 o 
   3   1   1      602.46      595.08     19.89 o 
   4   1   1      150.93      140.75     16.10 o 
   5   1   1       82.98       86.92     13.38 o 
   6   1   1        4.87        8.89     12.29 o 
   7   1   1       53.75       39.65     13.38 o 
   8   1   1        1.32        4.21     12.83 o 
   9   1   1       21.69       12.97     15.00 o 
  -9   2   1        1.51        5.63     13.31 o 
  -8   2   1       13.65       11.47     13.03 o 
  -7   2   1        9.55       14.05     12.63 o 
  -6   2   1       17.70       15.48     13.92 o 
  -5   2   1        9.19       -2.92     13.10 o 
  -4   2   1      173.31      161.41     15.56 o 
  -3   2   1       41.04       56.56     15.21 o 
  -2   2   1     2344.30     2039.02     34.03 o 
  -1   2   1     2872.78     2454.93     38.63 o 
   0   2   1      103.91       74.17     17.81 o 
   1   2   1      957.69      964.79     34.21 o 
   2   2   1     5325.41     5282.52     57.76 o 
   3   2   1      269.48      268.66     19.17 o 
   4   2   1       51.22       72.32     14.67 o 
   5   2   1      160.01      168.79     15.01 o 
   6   2   1       30.49       19.15     14.12 o 
   7   2   1        9.95       17.85     13.51 o 
   8   2   1       27.20       21.73     14.94 o 
   9   2   1        3.75        7.81     16.09 o 
  -9   3   1        5.81        9.50     14.12 o 
  -8   3   1       10.87        1.09     13.31 o 
  -7   3   1       33.04       28.72     12.63 o 
  -6   3   1       18.34       31.23     13.58 o 
  -5   3   1       19.82       22.06     13.78 o 
  -4   3   1      170.00      169.76     15.42 o 
  -3   3   1       89.10       66.56     15.49 o 
  -2   3   1       62.71       67.44     17.05 o 
  -1   3   1      254.28      209.35     20.14 o 
   0   3   1      644.82      579.61     25.35 o 
   1   3   1     4462.06     4464.35     53.50 o 
   2   3   1      312.73      336.43     21.97 o 
   3   3   1      739.11      741.20     25.07 o 
   4   3   1      370.11      397.56     19.24 o 
   5   3   1       33.12       31.71     16.29 o 
   6   3   1        0.36        3.46     13.98 o 
   7   3   1        0.01       -2.99     14.39 o 
   8   3   1       25.27       25.87     14.94 o 
   9   3   1       24.16        6.45     16.43 o 
  -9   4   1        6.12        3.94     13.92 o 
  -8   4   1        1.71       -4.89     13.51 o 
  -7   4   1       10.32        9.03     12.42 o 
  -6   4   1      104.00      118.84     14.80 o 
  -5   4   1        0.16       -0.14     13.58 o 
  -4   4   1      299.44      304.20     17.33 o 
  -3   4   1       69.99       51.88     15.21 o 
  -2   4   1      677.66      584.93     20.79 o 
  -1   4   1      202.29      174.18     17.88 o 
   0   4   1       25.70       23.97     15.75 o 
   1   4   1     2313.76     2073.68     37.31 o 
   2   4   1      933.42      874.47     26.41 o 
   3   4   1       59.25       44.95     16.91 o 
   4   4   1      629.40      659.12     22.25 o 
   5   4   1        9.62        3.94     16.09 o 
   6   4   1       25.90       32.45     13.92 o 
   7   4   1       13.63        9.10     14.66 o 
   8   4   1       12.58        7.40     14.80 o 
   9   4   1        3.97        1.09     16.63 o 
  -9   5   1        1.39        4.07     13.71 o 
  -8   5   1       64.10       50.45     13.72 o 
  -7   5   1        0.04        5.36     11.74 o 
  -6   5   1       28.54       15.21     13.37 o 
  -5   5   1       87.98      101.72     12.83 o 
  -4   5   1      429.48      467.78     16.25 o 
  -3   5   1        1.37       -1.56     13.85 o 
  -2   5   1        7.86        0.95     14.80 o 
  -1   5   1       35.00       30.62     14.40 o 
   0   5   1       44.73       51.95     14.74 o 
   1   5   1        1.56        4.68     14.94 o 
   2   5   1     1762.55     1856.77     31.70 o 
   3   5   1       11.59       18.26     16.29 o 
   4   5   1       17.21       27.36     15.41 o 
   5   5   1       10.89       -3.53     17.11 o 
   6   5   1       16.71       30.08     16.63 o 
   7   5   1        3.45       -4.75     15.14 o 
   8   5   1       17.49        6.25     15.28 o 
   9   5   1       16.02        6.52     17.04 o 
  -9   6   1        0.68       -5.02     13.24 o 
  -8   6   1      135.82      125.76     14.26 o 
  -7   6   1        0.06       -5.57     12.02 o 
  -6   6   1      134.88      161.09     13.04 o 
  -5   6   1      361.86      355.22     14.61 o 
  -4   6   1        2.16        7.26     13.71 o 
  -3   6   1      144.21      170.22     13.59 o 
  -2   6   1     1668.36     1700.00     22.64 o 
  -1   6   1      202.73      179.82     16.85 o 
   0   6   1      980.74      946.43     21.77 o 
   1   6   1      509.90      539.04     20.28 o 
   2   6   1     1614.93     1689.56     31.52 o 
   3   6   1      505.50      554.14     22.04 o 
   4   6   1      201.52      228.73     18.75 o 
   5   6   1      293.90      328.78     20.79 o 
   6   6   1      165.33      170.33     20.92 o 
   7   6   1        5.54       -4.07     15.41 o 
   8   6   1        0.45        1.29     15.48 o 
   9   6   1       29.49       14.94     18.67 o 
  -9   7   1        2.95       10.39     14.73 o 
  -8   7   1        5.56       21.66     13.10 o 
  -7   7   1       75.40       67.56     12.70 o 
  -6   7   1      291.01      288.12     15.42 o 
  -5   7   1      453.13      471.67     18.42 o 
  -4   7   1      679.82      663.12     19.32 o 
  -3   7   1        2.69        6.79     12.90 o 
  -2   7   1       62.05       55.27     13.72 o 
  -1   7   1       10.96       11.34     13.99 o 
   0   7   1      127.33      120.71     15.01 o 
   1   7   1        0.23       -1.97     13.92 o 
   2   7   1      130.28      143.32     16.91 o 
   3   7   1      129.96      126.87     17.46 o 
   4   7   1      190.74      206.77     19.16 o 
   5   7   1       14.81       21.93     17.18 o 
   6   7   1      115.20      125.08     19.29 o 
   7   7   1       45.98       27.63     14.94 o 
   8   7   1        0.76        9.03     15.89 o 
  -8   8   1       51.17       47.59     13.85 o 
  -7   8   1       57.30       58.53     13.78 o 
  -6   8   1       94.25      102.47     14.53 o 
  -5   8   1      267.79      314.48     16.17 o 
  -4   8   1        6.57        8.83     11.74 o 
  -3   8   1       57.25       50.59     12.36 o 
  -2   8   1      198.87      205.72     14.40 o 
  -1   8   1        3.83        9.50     11.47 o 
   0   8   1     1765.30     1707.41     22.43 o 
   1   8   1        0.32        2.99     14.32 o 
   2   8   1      343.63      316.55     18.76 o 
   3   8   1        1.47        0.75     15.41 o 
   4   8   1       23.10       24.98     17.18 o 
   5   8   1      103.22       84.68     18.33 o 
   6   8   1       32.30       37.07     17.58 o 
   7   8   1        0.12       18.26     14.46 o 
   8   8   1       15.33        3.33     18.40 o 
  -8   9   1        1.92        7.26     13.24 o 
  -7   9   1      110.29      103.76     13.78 o 
  -6   9   1       10.31       15.34     13.24 o 
  -5   9   1       93.75      102.47     15.21 o 
  -4   9   1        9.11        6.18     13.37 o 
  -3   9   1       21.95       10.79      9.57 o 
  -2   9   1       79.88       77.89     12.43 o 
  -1   9   1       17.97       16.97     12.29 o 
   0   9   1      270.33      279.02     14.95 o 
   1   9   1      182.28      162.76     15.83 o 
   2   9   1        5.61        3.06     13.65 o 
   3   9   1       11.16        4.34     15.89 o 
   4   9   1      117.79      132.56     17.11 o 
   5   9   1        8.14       -0.54     16.63 o 
   6   9   1       14.38        9.84     17.04 o 
   7   9   1       12.27       11.68     13.37 o 
   8   9   1        7.68       19.01     19.82 o 
  -8  10   1        2.82       12.02     13.58 o 
  -7  10   1        9.41        5.23     13.58 o 
  -6  10   1       34.49       68.03     13.78 o 
  -5  10   1       54.12       55.47     15.48 o 
  -4  10   1       41.05       25.60     14.60 o 
  -3  10   1       14.08       -0.61     11.75 o 
  -2  10   1        0.14       -1.97     10.32 o 
  -1  10   1       72.47       80.81     11.54 o 
   0  10   1       87.07       87.19     13.38 o 
   1  10   1       75.41       72.45     14.53 o 
   2  10   1       99.24       95.95     15.08 o 
   3  10   1       91.41       91.94     15.96 o 
   4  10   1       59.94       45.97     16.70 o 
   5  10   1        3.43       -0.88     16.02 o 
   6  10   1       40.72       24.58     17.92 o 
   7  10   1        4.67       17.58     15.41 o 
   8  10   1        6.14       -7.06     14.26 o 
  -8  11   1        1.77        5.97     13.51 o 
  -7  11   1       15.02       13.99     11.00 o 
  -6  11   1       23.22       27.63     13.10 o 
  -5  11   1        0.11       -5.50     14.53 o 
  -4  11   1        3.81        7.67     12.15 o 
  -3  11   1      101.11       98.06     12.90 o 
  -2  11   1       81.03       91.33     11.48 o 
  -1  11   1       17.88       27.77     11.41 o 
   0  11   1      218.04      212.49     15.35 o 
   1  11   1       23.00       21.66     13.10 o 
   2  11   1       35.92       43.45     13.65 o 
   3  11   1        0.14       -7.67     14.12 o 
   4  11   1        1.62       -1.09     15.61 o 
   5  11   1       37.18       24.78     16.16 o 
   6  11   1       23.51       13.17     18.40 o 
   7  11   1       31.43       20.57     16.29 o 
  -7  12   1        1.74        6.92     13.44 o 
  -6  12   1        0.83      -12.36     12.36 o 
  -5  12   1        9.54       12.22     15.14 o 
  -4  12   1       27.43       24.92     13.17 o 
  -3  12   1       12.12        9.84     12.63 o 
  -2  12   1        0.98       -2.65     10.18 o 
  -1  12   1      142.55      152.81     13.79 o 
   0  12   1      961.84      988.66     20.69 o 
   1  12   1      885.15      894.15     20.01 o 
   2  12   1        0.95       -1.56     13.92 o 
   3  12   1       43.83       43.72     14.87 o 
   4  12   1       12.52       15.68     16.09 o 
   5  12   1        0.09       -0.61     16.02 o 
   6  12   1       43.67       26.41     18.13 o 
   7  12   1       22.75       17.65     16.29 o 
  -7  13   1        0.18        2.92     14.53 o 
  -6  13   1        2.96       12.70     11.13 o 
  -5  13   1        4.04        6.25     15.07 o 
  -4  13   1        0.36       -4.14     13.31 o 
  -3  13   1        1.83       -4.82     12.08 o 
  -2  13   1        4.85        4.21     11.13 o 
  -1  13   1       28.02       18.26     11.88 o 
   0  13   1        3.62        5.70     12.76 o 
   1  13   1      213.99      202.01     14.26 o 
   2  13   1      256.99      223.43     16.44 o 
   3  13   1        5.95        1.22     13.31 o 
   4  13   1       24.51       29.26     15.28 o 
   5  13   1       15.62       14.46     17.38 o 
   6  13   1        0.09        1.49     17.92 o 
   7  13   1       31.46       21.73     15.82 o 
  -6  14   1        1.74        7.06     12.36 o 
  -5  14   1        4.76       -5.30     16.02 o 
  -4  14   1       20.90       15.89     13.24 o 
  -3  14   1       21.61       27.02     11.41 o 
  -2  14   1        0.52        9.44     13.51 o 
  -1  14   1       56.03       72.65     12.97 o 
   0  14   1        2.72       -2.04     11.74 o 
   1  14   1       18.32       19.89     11.54 o 
   2  14   1       61.09       60.56     13.72 o 
   3  14   1        0.13       -5.36     14.12 o 
   4  14   1        3.54        6.72     15.27 o 
   5  14   1      151.42      114.36     21.26 o 
   6  14   1       97.78       45.15     22.68 o 
  -6  15   1        0.17       12.42     13.10 o 
  -5  15   1        0.01        4.82     15.89 o 
  -4  15   1        2.51        6.18     13.10 o 
  -3  15   1        0.50        1.36     11.13 o 
  -2  15   1       34.55       30.76     13.51 o 
  -1  15   1      195.18      199.54     14.74 o 
   0  15   1       33.91       24.31     12.08 o 
   1  15   1        4.62        5.84     12.02 o 
   2  15   1       16.38       17.18     13.03 o 
   3  15   1        9.14        7.88     13.92 o 
   4  15   1        8.65        3.67     16.02 o 
   5  15   1        0.80       -3.94     17.31 o 
  -5  16   1        3.11        6.59     12.49 o 
  -4  16   1        1.62       -5.77     13.71 o 
  -3  16   1        0.53       -3.46     12.90 o 
  -2  16   1        0.46        2.78     11.88 o 
  -1  16   1       34.20       36.73     13.85 o 
   0  16   1        0.13        0.61     13.03 o 
   1  16   1       30.89       37.48     13.24 o 
   2  16   1        3.97        9.50     13.17 o 
   3  16   1        0.54       11.88     13.44 o 
   4  16   1        0.96        7.06     16.16 o 
   5  16   1       27.51       10.32     19.96 o 
  -4  17   1       29.88       19.69     16.29 o 
  -3  17   1        8.32       -0.68     13.58 o 
  -2  17   1        6.78       -6.52     13.10 o 
  -1  17   1       16.09       15.34     12.83 o 
   0  17   1       18.86        7.74     12.49 o 
   1  17   1        0.80       -8.15     13.92 o 
   2  17   1        5.48       -1.49     13.44 o 
   3  17   1        0.67        1.70     14.94 o 
   4  17   1        9.81        3.94     15.68 o 
  -3  18   1       14.13       14.94     14.60 o 
  -2  18   1       33.28       30.35     13.65 o 
  -1  18   1        4.15       -2.17     11.74 o 
   0  18   1        0.53       -2.51     12.56 o 
   1  18   1        0.07       11.41     14.19 o 
   2  18   1        0.84        8.62     14.66 o 
   3  18   1        0.95       -5.36     16.16 o 
  -2  19   1        5.17       -2.99     13.51 o 
  -1  19   1        4.05       16.23     13.51 o 
   0  19   1        6.51        8.28     13.51 o 
   1  19   1        4.60       14.87     13.58 o 
   0 -20   2        5.27        8.28     14.53 o 
  -2 -19   2       56.42       16.57     17.18 o 
  -1 -19   2       13.09       17.38     13.99 o 
   0 -19   2        9.89        5.50     13.78 o 
   1 -19   2        6.59        3.73     14.53 o 
   2 -19   2        0.03        9.71     13.85 o 
   3 -19   2       19.07       16.57     16.70 o 
  -4 -18   2        0.04        0.41     15.61 o 
  -3 -18   2        0.74       -2.38     15.61 o 
  -2 -18   2       59.38       52.82     15.96 o 
  -1 -18   2       55.31       86.23     14.46 o 
   0 -18   2        6.00       15.89     13.31 o 
   1 -18   2        1.02       -6.92     11.74 o 
   2 -18   2        0.96      -10.66     12.56 o 
   3 -18   2        2.51        4.82     15.00 o 
   4 -18   2        0.34       15.61     14.12 o 
  -4 -17   2       21.82        7.60     18.26 o 
  -3 -17   2        9.54        3.39     16.29 o 
  -2 -17   2       12.05        8.76     13.99 o 
  -1 -17   2        6.81        1.09     13.78 o 
   0 -17   2        9.62       13.92     13.17 o 
   1 -17   2       13.80        9.50     12.42 o 
   2 -17   2       16.99        3.94     13.10 o 
   3 -17   2        0.83      -11.13     11.13 o 
   4 -17   2        6.69       -0.20     12.63 o 
   5 -17   2        0.37        8.15     13.03 o 
  -5 -16   2       26.81       20.37     15.62 o 
  -4 -16   2        0.14        3.39     17.79 o 
  -3 -16   2        3.35        9.23     14.46 o 
  -2 -16   2       29.66       28.31     13.65 o 
  -1 -16   2        0.09        4.96     13.37 o 
   0 -16   2       20.29       19.42     12.22 o 
   1 -16   2        7.75       11.41     13.37 o 
   2 -16   2        8.47       16.70     11.74 o 
   3 -16   2        0.40       -6.79     12.70 o 
   4 -16   2        9.59       24.17     12.22 o 
   5 -16   2        8.82       23.29     12.63 o 
   6 -16   2        0.63      -13.71     13.71 o 
  -6 -15   2        3.00       -6.92     12.97 o 
  -5 -15   2       36.69       41.96     16.02 o 
  -4 -15   2       44.77       24.10     17.52 o 
  -3 -15   2       16.79        9.03     15.28 o 
  -2 -15   2       21.53       23.35     14.33 o 
  -1 -15   2       16.60        7.94     12.08 o 
   0 -15   2       16.88       14.12     11.47 o 
   1 -15   2       66.25       44.00     13.72 o 
   2 -15   2       63.18       63.28     11.95 o 
   3 -15   2       24.94       -0.75     12.83 o 
   4 -15   2       30.09       26.00     13.58 o 
   5 -15   2        3.17      -12.08     13.31 o 
   6 -15   2        3.29       16.84     13.44 o 
  -6 -14   2        1.34        1.90     12.90 o 
  -5 -14   2       15.79        1.43     16.16 o 
  -4 -14   2      356.78      283.59     22.42 o 
  -3 -14   2      111.71       98.26     16.98 o 
  -2 -14   2       19.80       16.29     13.37 o 
  -1 -14   2       61.48       68.78     13.38 o 
   0 -14   2       84.90       96.08     13.24 o 
   1 -14   2       17.29       31.77     12.97 o 
   2 -14   2      439.01      412.52     16.11 o 
   3 -14   2       33.37       25.80     12.70 o 
   4 -14   2        0.20        6.59     10.93 o 
   5 -14   2       16.03       12.49     13.51 o 
   6 -14   2       19.38       39.58     13.51 o 
   7 -14   2       11.31       -3.39     13.37 o 
  -7 -13   2        1.39        5.70     13.92 o 
  -6 -13   2       41.08       43.72     12.70 o 
  -5 -13   2       16.07        9.71     20.77 o 
  -4 -13   2      145.83      129.30     18.68 o 
  -3 -13   2      143.76      142.95     18.13 o 
  -2 -13   2        8.95        7.94     12.97 o 
  -1 -13   2       32.92       16.84     12.49 o 
   0 -13   2       29.52       24.78     13.24 o 
   1 -13   2      297.43      307.64     15.15 o 
   2 -13   2       27.34       33.81     11.20 o 
   3 -13   2       71.73       73.20     12.77 o 
   4 -13   2        9.46       13.31     12.63 o 
   5 -13   2       58.99       74.01     11.00 o 
   6 -13   2        1.56       -1.97     12.15 o 
   7 -13   2       21.34       13.44     12.02 o 
  -7 -12   2        7.16       31.30     12.70 o 
  -6 -12   2       82.56       68.51     13.04 o 
  -5 -12   2       23.02       18.81     21.86 o 
  -4 -12   2        2.14       -0.07     16.97 o 
  -3 -12   2       22.01       17.38     16.63 o 
  -2 -12   2        1.37        5.50     13.58 o 
  -1 -12   2      231.02      247.75     15.28 o 
   0 -12   2       16.22       15.41     13.04 o 
   1 -12   2      698.97      707.32     17.21 o 
   2 -12   2      843.03      896.45     17.49 o 
   3 -12   2      345.50      340.29     14.95 o 
   4 -12   2        0.07       -2.24     12.22 o 
   5 -12   2        4.64        9.30     13.31 o 
   6 -12   2        2.59       18.81     10.79 o 
   7 -12   2        3.52        7.33     11.41 o 
  -8 -11   2        0.04      -12.08     13.10 o 
  -7 -11   2        0.14        4.07     11.20 o 
  -6 -11   2      122.42      118.29     13.38 o 
  -5 -11   2        5.29        8.15     21.32 o 
  -4 -11   2        0.00       -1.49     16.90 o 
  -3 -11   2      133.62      114.70     17.45 o 
  -2 -11   2       64.04       47.73     14.26 o 
  -1 -11   2        4.96        6.31     12.97 o 
   0 -11   2       45.43       38.02     13.38 o 
   1 -11   2        4.92       -3.33     12.15 o 
   2 -11   2       18.10       18.33     12.02 o 
   3 -11   2       12.17        3.06     10.46 o 
   4 -11   2       68.61       57.65     13.31 o 
   5 -11   2       15.88        6.79     12.42 o 
   6 -11   2       57.66       68.85     12.70 o 
   7 -11   2        2.56      -11.41     11.41 o 
   8 -11   2       14.01       29.80     13.99 o 
  -8 -10   2       12.84       10.86     14.53 o 
  -7 -10   2        1.48       -0.48     13.85 o 
  -6 -10   2       37.01       38.90     13.10 o 
  -5 -10   2        0.48       -1.97     15.14 o 
  -4 -10   2       23.85       24.24     17.86 o 
  -3 -10   2       13.90       18.60     16.90 o 
  -2 -10   2       76.28       78.43     15.62 o 
  -1 -10   2      156.75      125.73     15.08 o 
   0 -10   2       46.60       61.18     14.19 o 
   1 -10   2       69.45       58.87     10.46 o 
   2 -10   2       21.59       19.35     12.22 o 
   3 -10   2      261.09      237.45     14.74 o 
   4 -10   2      148.96      156.48     10.80 o 
   5 -10   2        9.98       21.25     11.88 o 
   6 -10   2        0.30        0.75     13.44 o 
   7 -10   2       10.31       17.99     12.08 o 
   8 -10   2       14.49       16.57     12.90 o 
  -8  -9   2        5.61       -9.57     11.54 o 
  -7  -9   2        2.91       13.10      9.98 o 
  -6  -9   2        2.30       19.42     11.74 o 
  -5  -9   2       26.92       16.29     16.84 o 
  -4  -9   2      259.79      268.35     22.15 o 
  -3  -9   2      121.83       86.79     18.47 o 
  -2  -9   2      429.48      400.73     20.12 o 
  -1  -9   2       73.94       43.73     15.62 o 
   0  -9   2      692.26      613.15     17.90 o 
   1  -9   2       75.84       83.80     11.68 o 
   2  -9   2       67.99       56.43     12.56 o 
   3  -9   2        3.95       -7.33     11.95 o 
   4  -9   2        0.63        3.87      9.98 o 
   5  -9   2      164.90      169.38     12.63 o 
   6  -9   2        2.07       -2.58     12.56 o 
   7  -9   2        0.67       -2.24     12.83 o 
   8  -9   2        1.47       -7.06     12.29 o 
  -8  -8   2        3.40       -9.84     12.97 o 
  -7  -8   2       11.76      -11.88     11.88 o 
  -6  -8   2       17.57       25.46     10.73 o 
  -5  -8   2       10.76        2.65     13.10 o 
  -4  -8   2      121.91      130.05     20.78 o 
  -3  -8   2        3.17       -0.20     17.79 o 
  -2  -8   2      988.81      973.69     25.89 o 
  -1  -8   2      289.98      236.94     19.03 o 
   0  -8   2      763.35      720.13     19.55 o 
   1  -8   2       21.11       11.20     13.04 o 
   2  -8   2        6.54       10.18     11.81 o 
   3  -8   2       70.68       85.70     13.78 o 
   4  -8   2       10.93        9.03     11.07 o 
   5  -8   2       97.60      114.76     12.16 o 
   6  -8   2       60.35       76.32     13.92 o 
   7  -8   2       67.30       58.05     14.19 o 
   8  -8   2       73.46       74.01     12.76 o 
  -9  -7   2       23.48        9.78     12.56 o 
  -8  -7   2       94.94       70.68     12.02 o 
  -7  -7   2        6.41       -9.44     11.61 o 
  -6  -7   2        0.24       -9.23     10.59 o 
  -5  -7   2       80.78       85.15     13.65 o 
  -4  -7   2        8.49        6.86     20.37 o 
  -3  -7   2      961.02     1019.44     31.88 o 
  -2  -7   2      695.32      777.06     25.67 o 
  -1  -7   2      509.29      441.03     21.30 o 
   0  -7   2        0.23       -3.05     13.65 o 
   1  -7   2      952.91      843.27     19.16 o 
   2  -7   2     1353.78     1373.87     21.78 o 
   3  -7   2      853.41      854.89     18.18 o 
   4  -7   2       81.97       86.04     10.39 o 
   5  -7   2       46.93       57.51     11.61 o 
   6  -7   2        1.67       18.60     12.49 o 
   7  -7   2        9.78       20.77     13.31 o 
   8  -7   2        1.42       -4.21     13.10 o 
   9  -7   2        2.10       -4.01     13.44 o 
  -9  -6   2       35.18       -6.25     14.26 o 
  -8  -6   2       21.59       20.77     12.97 o 
  -7  -6   2       40.63       44.61     19.42 o 
  -6  -6   2        1.07       -4.28     17.58 o 
  -5  -6   2      183.10      189.85     17.25 o 
  -4  -6   2      307.98      286.92     27.66 o 
  -3  -6   2      768.88      749.16     32.21 o 
  -2  -6   2        6.53        9.10     20.37 o 
  -1  -6   2      168.72      137.94     17.67 o 
   0  -6   2     2430.83     2027.97     29.46 o 
   1  -6   2      115.60       97.48     15.01 o 
   2  -6   2        3.63       -7.60     14.53 o 
   3  -6   2      776.40      706.52     17.71 o 
   4  -6   2      333.01      285.79     14.68 o 
   5  -6   2      123.97      120.34     12.77 o 
   6  -6   2       60.86       52.96     12.22 o 
   7  -6   2       32.74       30.21     12.15 o 
   8  -6   2       15.13       26.00     13.71 o 
   9  -6   2       35.16       29.47     15.07 o 
  -9  -5   2       12.67       -0.20     21.72 o 
  -8  -5   2       21.68        4.89     16.29 o 
  -7  -5   2      243.64      241.00     19.49 o 
  -6  -5   2       38.19       28.99     16.43 o 
  -5  -5   2       40.60       32.25     15.82 o 
  -4  -5   2        0.03        5.50     14.94 o 
  -3  -5   2        9.34       21.59     23.42 o 
  -2  -5   2     1788.56     1725.55     45.08 o 
  -1  -5   2      222.00      161.93     19.58 o 
   0  -5   2      138.21      106.41     16.51 o 
   1  -5   2       14.82       11.81     13.58 o 
   2  -5   2      622.20      514.16     19.34 o 
   3  -5   2        5.07       -2.58     14.05 o 
   4  -5   2      143.02      139.04     13.24 o 
   5  -5   2       39.01       36.87     14.80 o 
   6  -5   2        4.17        7.54     14.32 o 
   7  -5   2       44.46       51.94     13.58 o 
   8  -5   2       17.58       10.05     13.85 o 
   9  -5   2       91.08       89.22     16.09 o 
  -9  -4   2        0.40        0.27     17.79 o 
  -8  -4   2        0.19       -1.90     15.21 o 
  -7  -4   2       56.07       46.24     15.96 o 
  -6  -4   2        3.23       -1.97     15.14 o 
  -5  -4   2       68.77       61.72     16.50 o 
  -4  -4   2     1221.81     1150.72     26.66 o 
  -3  -4   2      133.04      101.35     19.22 o 
  -2  -4   2      356.10      360.15     33.81 o 
  -1  -4   2     5272.23     4119.49     62.26 o 
   0  -4   2      416.53      339.81     21.66 o 
   1  -4   2      253.90      202.35     18.77 o 
   2  -4   2       32.84       29.81     15.82 o 
   3  -4   2       83.13       75.11     17.45 o 
   4  -4   2       87.10       87.60     15.76 o 
   5  -4   2        4.05        9.50     14.60 o 
   6  -4   2       93.65       86.71     14.60 o 
   7  -4   2        3.11        5.57     12.70 o 
   8  -4   2       19.54       24.17     14.05 o 
   9  -4   2        1.49        5.63     14.94 o 
  -9  -3   2        7.12        0.41     16.50 o 
  -8  -3   2        9.18       -2.10     15.14 o 
  -7  -3   2       20.14       27.02     15.41 o 
  -6  -3   2       49.05       44.07     15.62 o 
  -5  -3   2      103.32      103.09     16.57 o 
  -4  -3   2      109.70      123.54     15.82 o 
  -3  -3   2      355.35      340.44     23.46 o 
  -2  -3   2      181.12      163.73     14.61 o 
  -1  -3   2       94.16       64.89     26.84 o 
   0  -3   2      474.55      322.57     24.23 o 
   1  -3   2     2825.21     1934.98     31.74 o 
   2  -3   2     1283.33     1066.60     30.74 o 
   3  -3   2       74.33       63.23     17.11 o 
   4  -3   2      109.14      106.97     14.53 o 
   5  -3   2       97.30       94.33     14.87 o 
   6  -3   2       10.04        6.31     13.03 o 
   7  -3   2       29.40       29.94     12.42 o 
   8  -3   2        8.95       -2.10     13.31 o 
   9  -3   2        5.38        2.85     13.71 o 
  -9  -2   2        7.85        8.96     16.36 o 
  -8  -2   2        0.13       -4.48     14.73 o 
  -7  -2   2        0.38        2.31     13.85 o 
  -6  -2   2        0.80        1.22     14.39 o 
  -5  -2   2       57.40       51.74     15.41 o 
  -4  -2   2       45.51       42.64     15.41 o 
  -3  -2   2       32.23       27.84     18.40 o 
  -2  -2   2     3237.69     2866.56     49.24 o 
  -1  -2   2     3512.57     3243.19     44.33 o 
   0  -2   2        0.00        0.20     19.14 o 
   3  -2   2      134.38      138.86     18.34 o 
   4  -2   2      161.96      157.80     15.83 o 
   5  -2   2      265.70      263.02     16.04 o 
   6  -2   2       23.65       22.20     12.29 o 
   7  -2   2       32.71       32.93     12.49 o 
   8  -2   2        1.49        5.36     12.56 o 
   9  -2   2        5.88       -5.16     14.32 o 
  -9  -1   2        0.90        3.26     15.27 o 
  -8  -1   2        4.66       -0.95     14.39 o 
  -7  -1   2        5.44       -0.81     14.46 o 
  -6  -1   2        1.81        1.77     14.26 o 
  -5  -1   2      445.28      416.97     18.22 o 
  -4  -1   2       73.51       76.40     14.94 o 
  -3  -1   2      117.92       94.49     16.91 o 
  -2  -1   2      101.56       83.84     19.43 o 
  -1  -1   2     5388.00     4771.39     63.69 o 
   1  -1   2    13603.78    12610.48     89.48 o 
   2  -1   2     7890.45     7175.11     55.42 o 
   3  -1   2       46.90       49.23     15.07 o 
   4  -1   2      284.35      277.71     16.79 o 
   5  -1   2       79.45       74.29     13.51 o 
   6  -1   2       61.78       65.12     12.49 o 
   7  -1   2       14.95       12.22     12.49 o 
   8  -1   2       52.44       48.07     13.92 o 
   9  -1   2       12.76       -1.09     14.05 o 
  -9   0   2        0.02       -0.07     15.68 o 
  -8   0   2       10.03       11.41     13.51 o 
  -7   0   2        0.98       -0.34     13.58 o 
  -6   0   2       11.25        7.74     13.44 o 
  -5   0   2       12.91       10.39     12.49 o 
  -4   0   2      288.06      283.76     16.18 o 
  -3   0   2        1.98        3.46     13.03 o 
  -2   0   2     3710.70     3317.57     42.86 o 
  -1   0   2       10.99        8.89     19.83 o 
   1   0   2        2.96        1.77     20.23 o 
   2   0   2    73775.31    98470.98    245.00 o 
   3   0   2        3.78        8.96     15.68 o 
   4   0   2        9.50       32.18     13.99 o 
   5   0   2        0.04        8.21     11.47 o 
   6   0   2       14.60       10.86     11.68 o 
   7   0   2        0.83       -3.80     12.15 o 
   8   0   2       66.50       85.08     12.43 o 
   9   0   2        0.64       -0.07     13.71 o 
  -9   1   2        2.63       -1.70     14.87 o 
  -8   1   2        0.20        2.92     12.42 o 
  -7   1   2       20.61       29.80     12.49 o 
  -6   1   2       49.12       57.24     12.02 o 
  -5   1   2        0.06        2.65     11.88 o 
  -4   1   2       56.15       57.45     14.80 o 
  -3   1   2     1308.48     1284.32     25.97 o 
  -2   1   2      420.37      374.48     21.72 o 
  -1   1   2       87.51       77.95     21.41 o 
   0   1   2     4159.85     4046.78     56.57 o 
   1   1   2     3367.67     3406.63     49.92 o 
   2   1   2      879.87      783.07     25.62 o 
   3   1   2     2950.23     2824.22     35.76 o 
   4   1   2       53.17       44.07     16.36 o 
   5   1   2        3.61       -2.38     13.03 o 
   6   1   2      197.52      208.26     14.47 o 
   7   1   2       64.69       72.58     13.24 o 
   8   1   2       65.95       63.76     13.51 o 
   9   1   2        5.54       12.36     15.00 o 
  -9   2   2        2.11        4.68     14.12 o 
  -8   2   2        4.65       -2.10     13.10 o 
  -7   2   2      200.83      205.60     14.33 o 
  -6   2   2      131.57      139.97     14.53 o 
  -5   2   2        2.03        6.18     13.10 o 
  -4   2   2       78.17       78.37     15.62 o 
  -3   2   2      185.35      170.76     15.76 o 
  -2   2   2     1228.66     1109.38     26.77 o 
  -1   2   2     4487.16     4098.35     46.86 o 
   0   2   2     8865.69     9080.85     73.05 o 
   1   2   2      383.80      382.28     24.53 o 
   2   2   2     2468.76     2365.39     37.52 o 
   3   2   2      103.76      128.98     16.78 o 
   4   2   2      257.42      269.10     17.74 o 
   5   2   2       35.56       26.82     13.99 o 
   6   2   2       43.13       51.13     13.71 o 
   7   2   2      105.12      102.33     13.51 o 
   8   2   2        6.17        3.87     14.46 o 
   9   2   2       20.66       14.87     15.55 o 
  -9   3   2        1.26        2.10     14.32 o 
  -8   3   2       10.19        6.38     13.31 o 
  -7   3   2        9.82        3.33     13.58 o 
  -6   3   2      147.87      138.41     14.06 o 
  -5   3   2       20.24       28.99     13.58 o 
  -4   3   2      247.73      229.95     16.65 o 
  -3   3   2       68.58       56.50     15.08 o 
  -2   3   2      645.43      579.13     21.33 o 
  -1   3   2    14539.82    14048.73     75.03 o 
   0   3   2        2.49       -5.63     15.41 o 
   1   3   2      898.65      853.90     27.00 o 
   2   3   2       33.78       43.86     16.43 o 
   3   3   2      325.57      325.74     20.46 o 
   4   3   2       93.42      103.16     15.69 o 
   5   3   2      165.41      182.51     16.44 o 
   6   3   2        5.69       13.92     15.14 o 
   7   3   2        4.30       -3.05     13.78 o 
   8   3   2       15.77       12.49     14.73 o 
   9   3   2        0.28        1.90     16.43 o 
  -9   4   2        5.26       10.59     14.53 o 
  -8   4   2       34.95       42.64     13.51 o 
  -7   4   2       47.07       34.90     13.31 o 
  -6   4   2       74.57       78.22     13.04 o 
  -5   4   2       85.72       92.22     14.53 o 
  -4   4   2      373.78      358.26     15.77 o 
  -3   4   2      145.94      129.27     15.49 o 
  -2   4   2     1104.41      946.88     20.42 o 
  -1   4   2     2247.20     1845.80     26.87 o 
   0   4   2      482.25      443.26     20.71 o 
   1   4   2       54.42       59.69     16.37 o 
   2   4   2     1404.41     1371.90     29.07 o 
   3   4   2        2.79        3.94     17.04 o 
   4   4   2      272.33      277.52     18.89 o 
   5   4   2       90.02       76.26     15.89 o 
   6   4   2      302.11      300.10     19.57 o 
   7   4   2        2.35       -7.88     13.31 o 
   8   4   2       14.99        7.54     15.28 o 
   9   4   2       13.18        0.34     16.43 o 
  -9   5   2       47.90       48.20     14.60 o 
  -8   5   2      102.67      106.67     15.55 o 
  -7   5   2       14.61       25.66     12.08 o 
  -6   5   2       35.25       35.85     12.29 o 
  -5   5   2      182.95      184.21     15.89 o 
  -4   5   2       33.51       35.31     13.04 o 
  -3   5   2      254.64      251.24     15.56 o 
  -2   5   2     1761.99     1600.84     22.66 o 
  -1   5   2     1095.36     1008.12     21.93 o 
   0   5   2       23.22       29.60     14.67 o 
   1   5   2      421.42      445.22     18.92 o 
   2   5   2      561.00      540.87     22.53 o 
   3   5   2      310.22      317.77     19.58 o 
   4   5   2       50.53       79.85     17.65 o 
   5   5   2        4.22        2.24     16.02 o 
   6   5   2       12.70        1.09     16.97 o 
   7   5   2       22.30       18.26     13.17 o 
   8   5   2        4.37       -0.95     15.14 o 
   9   5   2        6.72        3.67     16.84 o 
  -9   6   2       15.42       15.68     13.92 o 
  -8   6   2       36.77       39.85     14.87 o 
  -7   6   2      240.88      292.55     15.55 o 
  -6   6   2        0.29       11.68     12.29 o 
  -5   6   2       25.90       30.01     14.19 o 
  -4   6   2       20.46       23.35     11.68 o 
  -3   6   2        4.32        6.38     13.44 o 
  -2   6   2     1401.40     1444.22     22.20 o 
  -1   6   2      992.98     1021.00     21.76 o 
   0   6   2      178.27      207.72     16.72 o 
   1   6   2      185.48      170.55     16.24 o 
   2   6   2        0.01       -0.75     17.31 o 
   3   6   2       22.77       13.71     15.07 o 
   4   6   2      354.21      415.81     20.46 o 
   5   6   2       24.24       33.20     16.36 o 
   6   6   2        0.32        1.77     15.07 o 
   7   6   2       30.46       16.09     15.07 o 
   8   6   2       35.59       28.31     15.89 o 
   9   6   2        1.21        9.03     17.18 o 
  -9   7   2       50.86       30.42     15.14 o 
  -8   7   2       14.05        1.83     13.65 o 
  -7   7   2      150.43      129.17     14.19 o 
  -6   7   2       11.54       15.00     13.58 o 
  -5   7   2      345.52      404.32     17.74 o 
  -4   7   2      164.32      184.75     13.45 o 
  -3   7   2       61.10       61.93     13.11 o 
  -2   7   2      377.78      382.44     14.48 o 
  -1   7   2      380.09      378.35     14.69 o 
   0   7   2      204.50      189.85     15.63 o 
   1   7   2     1426.86     1615.92     25.34 o 
   2   7   2      983.79     1091.00     25.28 o 
   3   7   2        8.95        5.63     15.75 o 
   4   7   2       13.72        6.04     15.95 o 
   5   7   2        2.24        3.94     15.21 o 
   6   7   2      103.43      108.10     19.15 o 
   7   7   2       36.97       20.30     13.85 o 
   8   7   2        2.70        4.48     14.39 o 
  -8   8   2       39.21       48.95     13.71 o 
  -7   8   2        6.83        6.92     13.10 o 
  -6   8   2      155.82      166.79     14.06 o 
  -5   8   2      332.10      339.94     15.76 o 
  -4   8   2       64.24       66.88     11.34 o 
  -3   8   2      275.85      269.83     13.59 o 
  -2   8   2        7.04        9.17     12.02 o 
  -1   8   2      572.81      644.72     16.74 o 
   0   8   2      255.71      248.65     15.22 o 
   1   8   2      123.76      120.42     14.74 o 
   2   8   2       29.33       23.22     14.26 o 
   3   8   2        1.66        0.88     15.21 o 
   4   8   2        0.56        4.07     15.34 o 
   5   8   2        1.20        5.02     16.09 o 
   6   8   2        6.09        3.53     15.55 o 
   7   8   2        3.95       10.45     17.58 o 
   8   8   2        6.13        6.04     16.36 o 
  -8   9   2        1.76        2.92     12.70 o 
  -7   9   2      193.37      200.62     14.47 o 
  -6   9   2      223.77      224.49     15.15 o 
  -5   9   2        1.83        6.86     12.76 o 
  -4   9   2       32.98       27.56     10.86 o 
  -3   9   2        0.47       -9.57      9.57 o 
  -2   9   2       12.40        8.55      9.64 o 
  -1   9   2        3.88        5.16     12.42 o 
   0   9   2      164.47      146.45     14.54 o 
   1   9   2      211.24      204.83     16.10 o 
   2   9   2       30.82       25.53     14.39 o 
   3   9   2       12.96       12.56     15.41 o 
   4   9   2       14.29       23.83     15.07 o 
   5   9   2        2.64        5.23     15.55 o 
   6   9   2       12.41        5.77     16.09 o 
   7   9   2        6.53        2.99     18.06 o 
   8   9   2        5.32        9.78     16.09 o 
  -8  10   2       12.21       -7.40     13.78 o 
  -7  10   2       87.19       85.28     13.24 o 
  -6  10   2       38.12       37.68     13.51 o 
  -5  10   2        0.02        4.21     13.85 o 
  -4  10   2      224.25      238.77     14.40 o 
  -3  10   2       65.72       72.38      9.44 o 
  -2  10   2        6.12        3.73     11.61 o 
  -1  10   2       11.33       11.47     10.05 o 
   0  10   2        2.36       -3.05     12.63 o 
   1  10   2        0.17        4.89     13.31 o 
   2  10   2        4.15        5.91     12.76 o 
   3  10   2       61.11       53.98     14.19 o 
   4  10   2        0.29       -1.15     15.82 o 
   5  10   2       25.13       19.69     16.57 o 
   6  10   2        9.14        5.50     17.45 o 
   7  10   2        7.23        8.89     18.47 o 
   8  10   2        0.38        1.15     17.52 o 
  -8  11   2        7.27       -4.07     12.36 o 
  -7  11   2        0.05        7.06     13.51 o 
  -6  11   2       61.39       81.20     12.63 o 
  -5  11   2       58.96       55.06     13.99 o 
  -4  11   2       31.66       37.21     13.31 o 
  -3  11   2       25.67       34.96     11.95 o 
  -2  11   2        0.02        4.82     10.59 o 
  -1  11   2       82.85       72.11     12.77 o 
   0  11   2      615.00      698.41     17.82 o 
   1  11   2      279.49      271.16     15.63 o 
   2  11   2        3.85        5.23     14.39 o 
   3  11   2       11.00        6.04     13.17 o 
   4  11   2        5.54        9.16     14.60 o 
   5  11   2        3.70       19.62     16.09 o 
   6  11   2        1.86        2.17     16.84 o 
   7  11   2       11.28        4.75     21.25 o 
  -7  12   2        1.08       13.17     13.37 o 
  -6  12   2        3.75       12.63     10.73 o 
  -5  12   2       61.70       59.89     14.19 o 
  -4  12   2      211.37      184.34     15.55 o 
  -3  12   2      161.60      165.24     12.77 o 
  -2  12   2       31.06       29.13     10.25 o 
  -1  12   2      105.17       85.16     12.90 o 
   0  12   2        7.34        5.77     12.76 o 
   1  12   2      241.76      240.41     15.76 o 
   2  12   2      522.45      520.18     17.54 o 
   3  12   2       53.50       71.29     14.80 o 
   4  12   2       10.51       -0.27     14.73 o 
   5  12   2        5.71        7.40     15.89 o 
   6  12   2        5.17       12.02     17.72 o 
   7  12   2       80.59       27.77     23.49 o 
  -7  13   2        0.14       -6.18     12.02 o 
  -6  13   2       33.61       35.71     13.58 o 
  -5  13   2        4.09        5.77     11.88 o 
  -4  13   2        6.61        5.91     13.10 o 
  -3  13   2        7.27        0.20     12.36 o 
  -2  13   2       28.88       21.25     12.63 o 
  -1  13   2      279.41      244.23     14.40 o 
   0  13   2      305.32      354.92     15.69 o 
   1  13   2        0.93       -1.15     12.15 o 
   2  13   2       68.87       72.11     14.33 o 
   3  13   2        3.23        2.31     13.65 o 
   4  13   2        8.32        5.50     14.39 o 
   5  13   2        1.21       -2.65     16.63 o 
   6  13   2        1.96        5.30     18.53 o 
  -6  14   2        1.96        1.15     13.44 o 
  -5  14   2       12.26       12.49     13.51 o 
  -4  14   2       10.88       17.11     12.29 o 
  -3  14   2        6.01       -5.50     12.42 o 
  -2  14   2        0.67       -3.46     12.90 o 
  -1  14   2        6.83       -0.81     12.02 o 
   0  14   2      122.23      117.75     14.67 o 
   1  14   2       15.83        4.34     12.02 o 
   2  14   2      335.22      362.19     16.44 o 
   3  14   2       59.28       52.01     15.34 o 
   4  14   2        3.52        8.69     14.32 o 
   5  14   2        0.26        2.04     17.31 o 
   6  14   2        1.78       -1.77     19.96 o 
  -6  15   2        3.36       11.00     12.97 o 
  -5  15   2       10.04       15.28     15.61 o 
  -4  15   2        1.55       -2.72     12.42 o 
  -3  15   2       34.97       58.05     11.41 o 
  -2  15   2       12.12        4.01     12.36 o 
  -1  15   2       30.25       38.90     14.33 o 
   0  15   2       10.81        1.56     12.76 o 
   1  15   2        2.34        2.31     12.22 o 
   2  15   2       35.17       45.08     13.04 o 
   3  15   2        4.26        1.02     14.53 o 
   4  15   2        1.04        9.23     15.14 o 
   5  15   2        7.24        6.92     17.58 o 
  -5  16   2       11.20        3.12     16.43 o 
  -4  16   2        3.29       -1.70     13.58 o 
  -3  16   2       13.82        4.96     11.41 o 
  -2  16   2        8.41       17.52     12.02 o 
  -1  16   2       36.97       21.93     12.83 o 
   0  16   2       43.09       46.98     12.70 o 
   1  16   2       12.01        1.97     13.58 o 
   2  16   2        0.44       -0.54     13.37 o 
   3  16   2        3.85       12.02     13.78 o 
   4  16   2        0.66       -1.90     16.36 o 
   5  16   2        2.15        4.48     18.94 o 
  -4  17   2        2.89       -4.89     13.65 o 
  -3  17   2        0.03       12.15     12.90 o 
  -2  17   2        0.21      -12.56     12.56 o 
  -1  17   2       14.75       12.36     12.36 o 
   0  17   2       66.32       84.40     13.24 o 
   1  17   2        4.95       -1.56     13.24 o 
   2  17   2        0.22       -2.17     13.78 o 
   3  17   2       27.44       11.07     15.75 o 
   4  17   2        0.01       -2.65     15.48 o 
  -3  18   2        3.56        4.55     14.94 o 
  -2  18   2       34.79       50.44     13.85 o 
  -1  18   2        1.28        8.42     12.22 o 
   0  18   2        9.14        6.45     13.24 o 
   1  18   2       15.12       26.48     14.94 o 
   2  18   2        5.22       -8.62     14.66 o 
   3  18   2        0.97       -0.34     15.27 o 
  -1  19   2       35.96       29.60     13.71 o 
   0  19   2        2.02        7.94     13.92 o 
   1  19   2        6.25        5.36     14.19 o 
  -1 -20   3        3.88       10.93     14.80 o 
   0 -20   3       15.98       11.47     14.94 o 
   1 -20   3        1.12       -0.95     14.60 o 
  -3 -19   3        3.48        1.43     15.07 o 
  -2 -19   3        1.69        1.49     14.87 o 
  -1 -19   3        2.66        4.07     13.51 o 
   0 -19   3       16.65       13.24     14.60 o 
   1 -19   3        1.65        2.51     14.53 o 
   2 -19   3        0.96        5.77     14.39 o 
   3 -19   3        2.74       15.27     16.29 o 
  -4 -18   3        0.00       -8.35     15.95 o 
  -3 -18   3       28.33       26.75     15.21 o 
  -2 -18   3        3.97       -5.50     14.46 o 
  -1 -18   3       19.86       35.71     13.65 o 
   0 -18   3        2.99        0.41     13.44 o 
   1 -18   3       12.10       12.76     12.97 o 
   2 -18   3        0.04       -6.79     13.10 o 
   3 -18   3        0.01        7.87     14.73 o 
   4 -18   3        6.73       -0.20     13.31 o 
  -5 -17   3        3.44        6.25     15.07 o 
  -4 -17   3       21.51       -6.79     15.21 o 
  -3 -17   3        2.85       -8.21     17.65 o 
  -2 -17   3        5.39        7.06     12.90 o 
  -1 -17   3       73.77       86.03     14.39 o 
   0 -17   3       21.45       15.95     12.97 o 
   1 -17   3        8.48        5.84     11.74 o 
   2 -17   3        3.03       14.73     12.08 o 
   3 -17   3        0.70       13.10     15.21 o 
   4 -17   3        0.02      -13.17     13.17 o 
   5 -17   3        7.74       10.05     13.17 o 
  -5 -16   3        3.74       11.88     17.18 o 
  -4 -16   3        0.19        1.43     13.85 o 
  -3 -16   3        7.18       -0.48     15.89 o 
  -2 -16   3       18.86       10.86     14.32 o 
  -1 -16   3        0.67        5.09     12.49 o 
   0 -16   3       15.38       21.05     11.81 o 
   1 -16   3       34.94       32.11     13.65 o 
   2 -16   3       73.34       40.60     14.19 o 
   3 -16   3       18.34       18.67     13.17 o 
   4 -16   3        6.94        3.53     13.24 o 
   5 -16   3        5.41       -7.67     12.56 o 
   6 -16   3        0.01        0.88     13.03 o 
  -6 -15   3       13.89       -1.70     12.36 o 
  -5 -15   3       26.50        9.91     15.82 o 
  -4 -15   3       12.26       26.54     13.58 o 
  -3 -15   3        2.08        3.12     15.14 o 
  -2 -15   3        3.23       -1.02     12.83 o 
  -1 -15   3       79.11       70.07     13.78 o 
   0 -15   3       46.35       33.68     11.88 o 
   1 -15   3        1.00       -0.27     12.83 o 
   2 -15   3       16.70       -8.55     12.76 o 
   3 -15   3       29.30       22.47     15.55 o 
   4 -15   3       10.19       13.58     12.29 o 
   5 -15   3       13.76      -10.79     13.10 o 
   6 -15   3       12.98       31.98     13.03 o 
  -6 -14   3       47.01       33.00     13.44 o 
  -5 -14   3       16.96       29.94     16.50 o 
  -4 -14   3        1.04       -6.59     16.84 o 
  -3 -14   3       43.77       33.06     17.11 o 
  -2 -14   3      132.24      118.16     16.37 o 
  -1 -14   3      219.86      223.75     14.81 o 
   0 -14   3      194.25      199.08     13.79 o 
   1 -14   3      129.64      112.32     13.38 o 
   2 -14   3      105.05       99.96     14.26 o 
   3 -14   3       40.93       31.57     12.70 o 
   4 -14   3       21.66       16.77     12.90 o 
   5 -14   3        7.45       -3.05     11.68 o 
   6 -14   3        8.56       19.35     11.13 o 
   7 -14   3        0.22        0.00     13.17 o 
  -7 -13   3        7.19       -2.99     12.42 o 
  -6 -13   3        2.07        0.20     13.17 o 
  -5 -13   3      351.55      338.00     20.04 o 
  -4 -13   3      142.08      143.83     18.68 o 
  -3 -13   3      491.36      485.65     22.23 o 
  -2 -13   3       14.04        7.40     13.99 o 
  -1 -13   3       32.17       32.79     13.04 o 
   0 -13   3        0.07       -6.92     12.22 o 
   1 -13   3      524.48      511.78     16.32 o 
   2 -13   3      533.29      496.75     17.00 o 
   3 -13   3      519.19      540.54     15.70 o 
   4 -13   3       17.57       26.00     12.83 o 
   5 -13   3        4.37       21.25     12.97 o 
   6 -13   3        4.79       -2.38     13.37 o 
   7 -13   3        1.17      -11.27     13.98 o 
  -7 -12   3        0.64        8.62     10.59 o 
  -6 -12   3       12.23      -12.76     12.76 o 
  -5 -12   3       78.34       76.12     13.10 o 
  -4 -12   3        0.03        4.14     16.63 o 
  -3 -12   3      117.36       91.95     17.93 o 
  -2 -12   3      293.20      280.67     17.12 o 
  -1 -12   3      140.68      137.05     14.26 o 
   0 -12   3      161.45      168.58     14.74 o 
   1 -12   3      165.18      177.20     14.13 o 
   2 -12   3        0.21       -4.62     12.02 o 
   3 -12   3       32.74       32.66     12.36 o 
   4 -12   3      264.16      281.44     13.18 o 
   5 -12   3        5.89        3.39     11.95 o 
   6 -12   3        0.89       12.22     13.37 o 
   7 -12   3        1.54        5.16     14.26 o 
  -8 -11   3       13.83       -5.91     13.44 o 
  -7 -11   3        2.37       -3.80     12.42 o 
  -6 -11   3       10.25      -11.68     11.68 o 
  -5 -11   3        0.23       14.39     12.90 o 
  -4 -11   3       27.02       23.49     18.40 o 
  -3 -11   3       30.94       20.10     17.52 o 
  -2 -11   3        0.32        1.15     14.73 o 
  -1 -11   3        9.85       -1.56     13.71 o 
   0 -11   3        5.09        7.26     13.03 o 
   1 -11   3      238.32      227.87     14.27 o 
   2 -11   3       11.08       14.53     11.68 o 
   3 -11   3       10.81       14.26     11.74 o 
   4 -11   3      273.35      285.26     14.06 o 
   5 -11   3        5.11       18.13     12.63 o 
   6 -11   3        4.72       -1.36     10.59 o 
   7 -11   3       11.00       12.70     13.71 o 
   8 -11   3        4.25      -13.51     14.19 o 
  -8 -10   3        4.11      -14.05     14.32 o 
  -7 -10   3        1.82        9.71     12.56 o 
  -6 -10   3        1.99        0.14     12.08 o 
  -5 -10   3        2.48        4.48     11.81 o 
  -4 -10   3       11.50        4.21     19.55 o 
  -3 -10   3       40.24       29.33     17.11 o 
  -2 -10   3       17.06       19.62     15.14 o 
  -1 -10   3        9.56        6.11     12.97 o 
   0 -10   3       71.58       73.81     13.92 o 
   1 -10   3      129.98      116.48     13.45 o 
   2 -10   3       42.54       53.37     11.95 o 
   3 -10   3       71.00       55.75     12.02 o 
   4 -10   3       42.63       68.03     12.22 o 
   5 -10   3        2.67       -8.89     12.70 o 
   6 -10   3        1.78       14.32     13.31 o 
   7 -10   3        0.12       26.00     11.95 o 
   8 -10   3        0.28       -3.19     12.63 o 
  -8  -9   3        3.14       17.11     12.97 o 
  -7  -9   3        1.95        7.47     12.36 o 
  -6  -9   3       59.75       49.29     12.97 o 
  -5  -9   3       75.87       83.52     13.17 o 
  -4  -9   3      253.68      261.42     26.63 o 
  -3  -9   3       18.07        7.54     18.53 o 
  -2  -9   3       44.11       31.91     17.18 o 
  -1  -9   3        8.31        1.15     16.02 o 
   0  -9   3       14.57        7.20     13.65 o 
   1  -9   3        0.00       11.47     10.12 o 
   2  -9   3        8.44       -1.90      9.98 o 
   3  -9   3       23.55       21.52      9.91 o 
   4  -9   3      260.34      247.77     13.32 o 
   5  -9   3       41.40       38.50      9.98 o 
   6  -9   3       17.23       19.35     12.63 o 
   7  -9   3        0.06        4.14     10.73 o 
   8  -9   3        5.69       18.94     13.24 o 
  -8  -8   3       24.76        9.64     12.90 o 
  -7  -8   3       25.17       22.47     12.63 o 
  -6  -8   3       58.08       68.92     12.97 o 
  -5  -8   3      170.19      174.42     13.04 o 
  -4  -8   3       65.32       53.30     28.79 o 
  -3  -8   3       39.99       40.20     19.55 o 
  -2  -8   3        8.45       -3.19     14.39 o 
  -1  -8   3      100.17       91.14     16.98 o 
   0  -8   3     1319.06     1109.76     24.37 o 
   1  -8   3      738.77      630.92     15.73 o 
   2  -8   3      603.86      531.09     16.26 o 
   3  -8   3       62.32       60.84     12.36 o 
   4  -8   3      373.81      386.59     14.20 o 
   5  -8   3       15.91       20.50     11.27 o 
   6  -8   3       18.44       21.45     13.17 o 
   7  -8   3        8.77       10.39     13.71 o 
   8  -8   3       21.34       19.01     12.97 o 
  -9  -7   3        4.65       -5.23     13.58 o 
  -8  -7   3       45.54       42.03     13.85 o 
  -7  -7   3       62.52       58.53     13.92 o 
  -6  -7   3       44.45       49.63     10.73 o 
  -5  -7   3       18.22       17.11     11.95 o 
  -3  -7   3      205.99      223.18     26.22 o 
  -2  -7   3     1887.43     1886.71     36.74 o 
  -1  -7   3      778.73      715.55     22.55 o 
   0  -7   3      104.07       78.11     14.94 o 
   1  -7   3      220.17      180.77     15.97 o 
   2  -7   3      672.84      624.91     21.04 o 
   3  -7   3      343.98      297.25     12.64 o 
   4  -7   3      181.41      188.36     11.55 o 
   5  -7   3      154.74      152.20     12.70 o 
   6  -7   3       83.34       89.56     11.48 o 
   7  -7   3        2.14       -3.67     13.17 o 
   8  -7   3       98.12      111.97     13.72 o 
   9  -7   3       49.49       42.03     14.26 o 
  -9  -6   3       36.29       47.46     13.44 o 
  -8  -6   3        0.69       15.41     12.08 o 
  -7  -6   3       15.68       11.88     12.70 o 
  -6  -6   3      101.12      118.83     13.31 o 
  -5  -6   3       86.17       77.07     11.14 o 
  -3  -6   3       25.24       28.24     18.47 o 
  -2  -6   3      929.74      850.55     33.14 o 
  -1  -6   3      728.34      606.82     24.60 o 
   0  -6   3      967.33      772.00     21.57 o 
   1  -6   3      123.12       89.74     15.01 o 
   2  -6   3      152.50      144.70     16.24 o 
   3  -6   3       60.26       43.12     13.85 o 
   4  -6   3       23.94       18.47     12.42 o 
   5  -6   3      175.68      170.76     12.50 o 
   6  -6   3      113.93      118.77     13.38 o 
   7  -6   3      124.26      118.84     13.85 o 
   8  -6   3        0.35       -3.94     13.03 o 
   9  -6   3       22.76       26.68     14.39 o 
  -9  -5   3       12.17       -7.54     14.80 o 
  -8  -5   3       64.15       29.94     20.03 o 
  -7  -5   3       82.02       95.74     17.31 o 
  -6  -5   3       72.51       69.26     19.01 o 
  -5  -5   3        3.39        6.79     15.07 o 
  -4  -5   3      772.86      738.52     15.32 o 
  -3  -5   3       35.58       27.02     11.00 o 
  -2  -5   3      128.66      124.05     19.16 o 
  -1  -5   3      222.22      183.00     19.37 o 
   0  -5   3     1686.07     1261.75     27.12 o 
   1  -5   3        9.92        4.01     16.23 o 
   2  -5   3      396.34      358.44     16.05 o 
   3  -5   3       13.00        3.19     13.51 o 
   4  -5   3      118.54      112.94     16.50 o 
   5  -5   3      224.36      241.10     16.30 o 
   6  -5   3      143.64      145.88     14.60 o 
   7  -5   3        0.55        0.07     13.03 o 
   8  -5   3        0.77        3.73     13.92 o 
   9  -5   3        0.29       -2.85     14.73 o 
  -9  -4   3       39.38       40.46     18.94 o 
  -8  -4   3       65.09       70.68     17.18 o 
  -7  -4   3       10.14        6.31     15.82 o 
  -6  -4   3      158.46      169.04     18.07 o 
  -5  -4   3        0.20       -1.15     16.09 o 
  -4  -4   3      127.22      132.10     19.15 o 
  -3  -4   3        1.67       -4.34     14.39 o 
  -2  -4   3      421.35      377.08     17.29 o 
  -1  -4   3      225.25      235.82     19.24 o 
   0  -4   3     7269.50     5469.82     54.04 o 
   1  -4   3     7003.11     5743.49     59.71 o 
   2  -4   3     1157.49      883.20     21.80 o 
   3  -4   3      736.25      647.43     20.91 o 
   4  -4   3      245.89      238.84     16.92 o 
   5  -4   3       21.55       31.09     14.05 o 
   6  -4   3       13.82       11.07     13.65 o 
   7  -4   3       28.24       29.47     13.04 o 
   8  -4   3        3.21        7.33     13.85 o 
   9  -4   3        6.69       14.80     14.94 o 
  -9  -3   3        2.94        6.65     17.11 o 
  -8  -3   3        1.89        7.26     14.94 o 
  -7  -3   3      136.91      150.49     16.98 o 
  -6  -3   3       19.95       31.50     15.41 o 
  -5  -3   3      107.06      103.56     17.18 o 
  -4  -3   3       21.12       20.44     14.46 o 
  -3  -3   3       50.52       44.68     19.01 o 
  -2  -3   3       30.44       28.93     15.14 o 
  -1  -3   3      181.39      147.61     22.23 o 
   0  -3   3      547.00      453.59     26.08 o 
   1  -3   3     3738.90     3148.86     78.42 o 
   3  -3   3     1016.95     1009.82     31.38 o 
   4  -3   3      301.75      285.46     15.22 o 
   5  -3   3        0.02       -0.54     14.12 o 
   6  -3   3       41.05       44.68     13.58 o 
   7  -3   3       21.47       28.79     13.24 o 
   8  -3   3       17.47       14.26     13.99 o 
   9  -3   3       24.28       20.37     15.00 o 
  -9  -2   3        2.30       -9.78     16.43 o 
  -8  -2   3        2.63       -8.69     15.27 o 
  -7  -2   3      125.61      120.47     15.75 o 
  -6  -2   3      128.54      105.13     16.30 o 
  -5  -2   3        2.11       -7.13     15.55 o 
  -4  -2   3        1.10       -0.20     15.00 o 
  -3  -2   3      221.60      188.12     19.10 o 
  -2  -2   3      514.41      491.68     22.69 o 
  -1  -2   3     2704.02     2575.59     48.37 o 
   0  -2   3     5848.30     5478.84     66.37 o 
   1  -2   3       49.23       28.32     20.17 o 
   2  -2   3     4769.00     4263.41     40.76 o 
   3  -2   3      962.31      961.78     21.83 o 
   4  -2   3       96.86       99.70     15.21 o 
   5  -2   3       23.54       16.09     14.33 o 
   6  -2   3       77.45       88.34     13.85 o 
   7  -2   3      126.12      120.13     13.24 o 
   8  -2   3       73.04       69.87     13.44 o 
   9  -2   3       19.17       21.39     14.87 o 
  -9  -1   3        3.45        1.83     16.23 o 
  -8  -1   3        1.96       -2.92     14.73 o 
  -7  -1   3        2.33        4.82     13.58 o 
  -6  -1   3        8.81        9.57     14.60 o 
  -5  -1   3      827.41      802.56     21.37 o 
  -4  -1   3      204.08      205.12     15.97 o 
  -3  -1   3      961.27      964.69     23.06 o 
  -2  -1   3       10.19        7.13     17.18 o 
  -1  -1   3      551.67      520.73     26.50 o 
   0  -1   3     2307.41     2167.81     44.82 o 
   1  -1   3      352.17      300.71     23.71 o 
   2  -1   3     4645.47     4255.19     42.88 o 
   3  -1   3     3173.47     3016.41     32.76 o 
   4  -1   3      319.68      316.01     16.79 o 
   5  -1   3       12.76        8.55     13.03 o 
   6  -1   3       55.67       54.73     13.04 o 
   7  -1   3        4.78        3.73     12.08 o 
   8  -1   3       52.86       34.90     13.10 o 
   9  -1   3        2.76       11.13     14.19 o 
  -9   0   3        0.20        0.81     15.00 o 
  -8   0   3       35.97       42.70     15.07 o 
  -7   0   3        6.72        0.34     13.31 o 
  -6   0   3      299.20      335.65     16.58 o 
  -5   0   3       25.36       13.92     13.78 o 
  -4   0   3      236.96      242.79     16.17 o 
  -3   0   3        3.32        5.91     13.51 o 
  -2   0   3     1642.52     1400.22     29.19 o 
  -1   0   3        0.41        4.14     22.00 o 
   0   0   3     6809.02     7506.63     74.64 o 
   1   0   3       73.55       60.87     19.63 o 
   2   0   3    52605.42    62266.45    174.15 o 
   3   0   3        0.47       -0.27     14.80 o 
   4   0   3      796.91      851.79     20.91 o 
   5   0   3        0.78        8.15     12.42 o 
   6   0   3       61.69       53.91     12.97 o 
   7   0   3        6.01        9.10     11.88 o 
   8   0   3      106.79      100.29     13.38 o 
   9   0   3        0.30       -2.44     14.80 o 
  -9   1   3        2.28       -0.20     14.60 o 
  -8   1   3        7.99        6.04     12.97 o 
  -7   1   3       34.06       31.64     13.44 o 
  -6   1   3        0.89        6.65     12.90 o 
  -5   1   3     2274.72     2339.72     28.04 o 
  -4   1   3      717.45      704.09     20.08 o 
  -3   1   3      592.06      564.48     19.68 o 
  -2   1   3      517.61      466.69     21.46 o 
  -1   1   3     6711.48     6688.88     62.16 o 
   0   1   3      465.06      457.14     24.10 o 
   1   1   3    23134.88    27469.24    122.26 o 
   2   1   3     2286.29     2116.25     33.35 o 
   3   1   3      137.12      141.44     16.58 o 
   4   1   3      878.77      961.54     23.43 o 
   5   1   3       10.44        8.96     13.71 o 
   6   1   3       12.56       24.85     11.74 o 
   7   1   3       32.17       26.34     12.63 o 
   8   1   3       42.64       43.38     13.38 o 
   9   1   3        8.72        8.35     14.94 o 
  -9   2   3        4.80        1.09     14.73 o 
  -8   2   3        8.47        7.33     13.51 o 
  -7   2   3        1.40       -5.97     12.83 o 
  -6   2   3       37.96       35.58     13.04 o 
  -5   2   3     1001.99     1031.80     21.18 o 
  -4   2   3       84.59       83.73     14.87 o 
  -3   2   3      823.08      815.18     21.47 o 
  -2   2   3      394.61      302.93     18.31 o 
  -1   2   3     1373.95     1316.19     28.78 o 
   0   2   3     3633.91     3654.88     43.41 o 
   1   2   3      509.35      477.60     23.11 o 
   2   2   3      234.18      300.70     20.26 o 
   3   2   3      392.46      418.28     18.98 o 
   4   2   3     1121.72     1213.74     23.86 o 
   5   2   3       90.44       95.75     14.40 o 
   6   2   3        4.86        8.69     13.03 o 
   7   2   3       96.09       92.69     12.77 o 
   8   2   3        0.64       -3.26     13.24 o 
   9   2   3        0.35       -1.02     15.21 o 
  -9   3   3        0.31       -3.39     14.26 o 
  -8   3   3        1.48       -2.04     13.58 o 
  -7   3   3        6.61        4.28     13.44 o 
  -6   3   3        1.90        4.82     11.95 o 
  -5   3   3      321.98      363.36     16.45 o 
  -4   3   3      232.26      262.89     16.24 o 
  -3   3   3      334.73      322.62     16.93 o 
  -2   3   3      495.04      464.80     18.18 o 
  -1   3   3        0.52        0.61     13.78 o 
   0   3   3     2262.29     2221.74     33.02 o 
   1   3   3        1.60       -4.07     17.18 o 
   2   3   3      183.63      217.80     17.46 o 
   3   3   3      114.91      118.73     15.69 o 
   4   3   3      689.53      719.63     22.46 o 
   5   3   3      126.87      135.08     16.50 o 
   6   3   3      133.39      131.54     15.21 o 
   7   3   3        0.14       -0.34     12.90 o 
   8   3   3        0.48       -0.81     14.05 o 
   9   3   3        6.51        2.78     15.48 o 
  -9   4   3       63.15       75.77     15.14 o 
  -8   4   3        2.90        9.10     13.31 o 
  -7   4   3        0.00       10.73     12.83 o 
  -6   4   3       20.44        8.69     12.70 o 
  -5   4   3      152.37      161.85     14.67 o 
  -4   4   3        0.11       -0.14     13.03 o 
  -3   4   3      178.04      163.94     15.08 o 
  -2   4   3     1223.48     1014.39     20.77 o 
  -1   4   3       66.46       57.80     14.53 o 
   0   4   3       25.04       27.16     15.01 o 
   1   4   3     1989.99     1986.46     30.02 o 
   2   4   3      366.97      331.42     18.77 o 
   3   4   3     2012.02     2165.80     32.72 o 
   4   4   3       13.85       -0.41     15.07 o 
   5   4   3       34.46       42.50     15.62 o 
   6   4   3        3.01       15.27     15.34 o 
   7   4   3        0.79        3.12     13.44 o 
   8   4   3        0.50       -0.54     15.00 o 
   9   4   3        2.60        6.18     16.63 o 
  -9   5   3       38.13       44.54     15.55 o 
  -8   5   3        0.02        7.54     13.71 o 
  -7   5   3       61.10       86.37     13.10 o 
  -6   5   3       28.48       35.58     12.36 o 
  -5   5   3       68.09       66.75     12.83 o 
  -4   5   3      157.46      172.19     14.94 o 
  -3   5   3     2315.94     2313.66     26.65 o 
  -2   5   3     2608.41     2656.01     27.00 o 
  -1   5   3      423.54      448.79     17.35 o 
   0   5   3      506.71      544.55     17.56 o 
   1   5   3      295.08      318.81     17.47 o 
   2   5   3       46.27       46.31     15.07 o 
   3   5   3      508.81      573.00     20.27 o 
   4   5   3       88.06       85.16     15.28 o 
   5   5   3        8.31        9.98     14.53 o 
   6   5   3        7.30       16.50     15.14 o 
   7   5   3        0.00       -2.24     14.60 o 
   8   5   3       28.44       31.77     15.07 o 
   9   5   3        3.07       -2.51     16.84 o 
  -9   6   3        0.60       -3.19     14.73 o 
  -8   6   3       57.29       82.70     14.33 o 
  -7   6   3        0.40       -3.87     11.95 o 
  -6   6   3      587.30      618.96     17.27 o 
  -5   6   3      430.31      437.66     16.72 o 
  -4   6   3      129.79      129.45     15.01 o 
  -3   6   3        0.07       -4.82     13.03 o 
  -2   6   3        5.24        8.42     10.93 o 
  -1   6   3      909.04      963.57     21.20 o 
   0   6   3     1261.64     1394.96     22.88 o 
   1   6   3        0.82       -0.34     14.87 o 
   2   6   3       17.16       23.15     16.36 o 
   3   6   3       10.78        9.03     16.50 o 
   4   6   3        6.75       10.86     15.21 o 
   5   6   3        0.69       11.88     15.07 o 
   6   6   3        0.02        2.72     16.43 o 
   7   6   3        7.33        8.49     16.36 o 
   8   6   3       26.56        7.33     15.00 o 
  -9   7   3        0.91       16.29     15.48 o 
  -8   7   3       49.81       46.03     13.71 o 
  -7   7   3       18.83       14.80     12.36 o 
  -6   7   3        2.04       -1.70     13.65 o 
  -5   7   3      255.10      276.02     15.08 o 
  -4   7   3      100.14       96.57     13.99 o 
  -3   7   3       15.56       13.17     11.61 o 
  -2   7   3      300.22      261.67     13.19 o 
  -1   7   3       18.56       12.02     11.34 o 
   0   7   3      906.86      908.68     19.29 o 
   1   7   3      116.57      106.09     14.81 o 
   2   7   3      151.79      172.40     16.17 o 
   3   7   3      212.02      226.43     15.63 o 
   4   7   3        6.92        6.31     15.14 o 
   5   7   3       14.35       18.74     16.43 o 
   6   7   3       15.22        8.21     15.89 o 
   7   7   3       42.09       43.38     17.92 o 
   8   7   3       30.95       17.79     15.28 o 
  -8   8   3       10.77        2.04     13.10 o 
  -7   8   3        7.36       25.80     12.76 o 
  -6   8   3       51.29       58.32     15.21 o 
  -5   8   3      320.74      325.45     15.97 o 
  -4   8   3     1132.93     1141.25     19.68 o 
  -3   8   3       79.16      101.45     12.09 o 
  -2   8   3       17.52        9.71     12.76 o 
  -1   8   3        0.02       -0.20     11.27 o 
   0   8   3      230.78      238.56     13.59 o 
   1   8   3     2332.36     2626.49     28.48 o 
   2   8   3     1307.97     1484.57     25.30 o 
   3   8   3        0.02        4.41     14.26 o 
   4   8   3       12.48       13.71     14.46 o 
   5   8   3        2.78        2.51     14.73 o 
   6   8   3        8.21        6.04     15.82 o 
   7   8   3        1.43       -2.17     16.90 o 
   8   8   3        5.16      -14.66     14.87 o 
  -8   9   3       14.56       18.87     12.83 o 
  -7   9   3        7.09        0.75     12.42 o 
  -6   9   3      208.11      273.17     15.76 o 
  -5   9   3      330.50      364.65     16.03 o 
  -4   9   3        1.01       -2.65     11.68 o 
  -3   9   3       11.96        2.24      8.96 o 
  -2   9   3        0.06        7.13      9.44 o 
  -1   9   3      413.27      434.48     14.62 o 
   0   9   3      246.01      284.21     14.74 o 
   1   9   3      116.62      103.50     14.94 o 
   2   9   3      195.31      214.52     15.01 o 
   3   9   3      139.02      159.46     15.48 o 
   4   9   3       18.41       24.10     14.33 o 
   5   9   3       22.50       19.01     15.28 o 
   6   9   3        0.88       -2.51     15.48 o 
   7   9   3       11.89        3.06     18.06 o 
   8   9   3        0.00        7.26     14.80 o 
  -8  10   3        2.92        7.20     13.65 o 
  -7  10   3      151.96      171.81     14.13 o 
  -6  10   3        0.20       10.32     14.12 o 
  -5  10   3        4.98        6.92     12.36 o 
  -4  10   3       61.10       56.70     13.10 o 
  -3  10   3       57.89       24.51     12.09 o 
  -2  10   3       42.09       58.12     12.36 o 
  -1  10   3       17.08       13.17     10.93 o 
   0  10   3      127.18      133.52     13.31 o 
   1  10   3      530.13      555.75     17.61 o 
   2  10   3        3.86      -10.32     13.71 o 
   3  10   3        0.55        5.36     14.12 o 
   4  10   3       38.06       42.16     15.48 o 
   5  10   3        9.05        0.41     14.87 o 
   6  10   3       11.89        6.52     16.50 o 
   7  10   3        2.05       11.41     17.45 o 
  -7  11   3        2.01       -2.58     13.31 o 
  -6  11   3        6.94        7.88     13.65 o 
  -5  11   3       15.70       21.05     13.10 o 
  -4  11   3        1.34        1.90     12.56 o 
  -3  11   3       77.33       81.96     12.36 o 
  -2  11   3      132.72      130.94     11.55 o 
  -1  11   3      466.66      500.05     15.30 o 
   0  11   3      719.74      714.24     18.98 o 
   1  11   3       42.42       46.64     13.38 o 
   2  11   3      151.70      144.19     14.53 o 
   3  11   3      194.64      183.46     16.17 o 
   4  11   3       40.06       34.63     14.87 o 
   5  11   3       17.09       17.31     15.00 o 
   6  11   3       11.21        6.04     16.97 o 
   7  11   3        1.05       11.88     19.96 o 
  -7  12   3       21.05       19.62     11.68 o 
  -6  12   3       13.63       14.66     15.28 o 
  -5  12   3       76.90       94.18     13.72 o 
  -4  12   3       16.26       15.48     13.24 o 
  -3  12   3       38.71       14.46     12.70 o 
  -2  12   3        0.57        6.18     11.88 o 
  -1  12   3       24.14       30.62     11.88 o 
   0  12   3       19.82        6.86     12.83 o 
   1  12   3      667.06      694.22     18.77 o 
   2  12   3      646.04      745.55     19.52 o 
   3  12   3      271.16      244.01     16.24 o 
   4  12   3        0.71       -8.49     14.19 o 
   5  12   3       49.24       41.82     16.97 o 
   6  12   3        3.32        4.21     17.72 o 
   7  12   3        4.15        4.75     19.69 o 
  -7  13   3        9.62        3.87     15.14 o 
  -6  13   3       99.77       89.90     17.45 o 
  -5  13   3        1.03       -9.23     12.63 o 
  -4  13   3        0.00        0.27     11.34 o 
  -3  13   3        3.27        2.44     12.90 o 
  -2  13   3        8.21       16.90     11.34 o 
  -1  13   3        1.10       -4.21     13.58 o 
   0  13   3       34.18       20.30     13.58 o 
   1  13   3      248.99      282.04     16.03 o 
   2  13   3       19.18        4.68     12.90 o 
   3  13   3      106.71       98.19     15.28 o 
   4  13   3       24.00        9.98     14.39 o 
   5  13   3        2.26        4.48     16.36 o 
   6  13   3        1.75        9.23     17.72 o 
  -6  14   3        0.71       -8.69     14.39 o 
  -5  14   3       29.17       21.39     14.39 o 
  -4  14   3       16.30       20.23     11.61 o 
  -3  14   3        0.09        7.40     12.36 o 
  -2  14   3       14.36       20.50     13.44 o 
  -1  14   3       16.15        1.70     13.31 o 
   0  14   3       26.89       38.09     14.60 o 
   1  14   3        3.99       -0.81     12.02 o 
   2  14   3       13.90        4.75     13.37 o 
   3  14   3       10.51        9.84     13.37 o 
   4  14   3      111.91       80.94     15.89 o 
   5  14   3        1.51       10.86     16.50 o 
   6  14   3        1.10       -1.43     19.42 o 
  -6  15   3       12.64        9.71     14.39 o 
  -5  15   3       11.58       -7.20     13.51 o 
  -4  15   3        0.20        7.26     13.10 o 
  -3  15   3       21.88       23.35     11.27 o 
  -2  15   3        6.64        9.71     10.39 o 
  -1  15   3        0.57        8.96     13.24 o 
   0  15   3        0.12       -1.63     13.03 o 
   1  15   3       33.85       23.69     12.63 o 
   2  15   3       36.37       13.44     15.00 o 
   3  15   3        1.00       -8.01     12.83 o 
   4  15   3       20.40       17.86     14.87 o 
   5  15   3       11.20        1.56     17.31 o 
  -5  16   3        0.16        3.12     12.90 o 
  -4  16   3        5.28       -3.60     13.03 o 
  -3  16   3        0.71        2.65     12.83 o 
  -2  16   3        1.52        1.22     12.90 o 
  -1  16   3       17.78       15.61     13.10 o 
   0  16   3       14.36       25.53     12.49 o 
   1  16   3       10.39       10.32     13.17 o 
   2  16   3        3.18        3.26     13.58 o 
   3  16   3        1.04        3.05     13.24 o 
   4  16   3        9.55       10.93     14.66 o 
  -4  17   3        1.19        8.28     14.46 o 
  -3  17   3       46.36       70.81     14.39 o 
  -2  17   3       34.92       49.15     14.05 o 
  -1  17   3       20.31        7.88     13.65 o 
   0  17   3       11.00        5.63     13.03 o 
   1  17   3        1.12        2.65     13.17 o 
   2  17   3        1.54       12.70     13.31 o 
   3  17   3        0.57       -1.56     14.87 o 
  -3  18   3        0.40       -3.26     12.83 o 
  -2  18   3        2.77        0.07     12.29 o 
  -1  18   3        5.60        4.96     12.08 o 
   0  18   3        3.92       11.07     13.44 o 
   1  18   3       18.84       16.09     14.39 o 
   2  18   3        0.00        0.54     13.78 o 
  -1 -20   4       11.50       10.25     15.07 o 
   0 -20   4        6.94       13.58     14.80 o 
   1 -20   4        1.48       13.85     15.21 o 
  -3 -19   4       27.97       35.03     15.34 o 
  -2 -19   4       14.87        9.98     15.28 o 
  -1 -19   4       19.71       19.28     14.39 o 
   0 -19   4       52.07       62.60     16.02 o 
   1 -19   4        0.02        5.09     14.26 o 
   2 -19   4        0.15       -6.79     14.73 o 
   3 -19   4        0.17        0.07     15.41 o 
  -4 -18   4        0.32        5.57     15.55 o 
  -3 -18   4        0.34       -2.51     14.80 o 
  -2 -18   4        0.72       -1.15     13.71 o 
  -1 -18   4        0.91       -0.61     13.71 o 
   0 -18   4       20.18       10.32     12.76 o 
   1 -18   4        1.29        2.24     14.39 o 
   2 -18   4        0.20        1.83     13.98 o 
   3 -18   4        0.42       -2.10     16.09 o 
   4 -18   4        4.87      -11.74     13.65 o 
  -5 -17   4        3.17        8.62     13.58 o 
  -4 -17   4        0.63       13.92     14.05 o 
  -3 -17   4        1.07        4.96     14.19 o 
  -2 -17   4        0.39      -12.36     13.65 o 
  -1 -17   4        0.00       13.17     13.78 o 
   0 -17   4       15.35        4.55     13.31 o 
   1 -17   4        0.03        7.06     12.83 o 
   2 -17   4        1.45       -0.61     13.85 o 
   3 -17   4        1.61        4.07     13.98 o 
   4 -17   4        0.07       -2.72     13.58 o 
   5 -17   4        3.11      -13.71     14.26 o 
  -5 -16   4       43.98       24.58     14.05 o 
  -4 -16   4        0.55        4.96     14.87 o 
  -3 -16   4        2.06        7.26     14.05 o 
  -2 -16   4        0.13       -1.56     13.17 o 
  -1 -16   4       36.22       28.52     13.17 o 
   0 -16   4        1.27       13.85     12.08 o 
   1 -16   4       17.17       19.42     12.90 o 
   2 -16   4        1.59        0.61     13.85 o 
   3 -16   4       21.27       26.95     15.21 o 
   4 -16   4        0.00      -11.34     12.70 o 
   5 -16   4       13.16       18.26     12.29 o 
   6 -16   4        0.03      -10.05     12.76 o 
  -6 -15   4       12.51       17.85     11.00 o 
  -5 -15   4        6.03        3.05     12.90 o 
  -4 -15   4       11.11        4.21     13.99 o 
  -3 -15   4      117.66       94.12     15.75 o 
  -2 -15   4        1.78        4.21     14.46 o 
  -1 -15   4       18.29       20.98     13.51 o 
   0 -15   4        2.57       -8.01     11.13 o 
   1 -15   4       57.10       59.00     12.83 o 
   2 -15   4       89.39      127.52     15.55 o 
   3 -15   4       93.79       82.70     14.12 o 
   4 -15   4       86.21       73.54     13.51 o 
   5 -15   4        9.75        4.01     12.97 o 
   6 -15   4        0.00       17.11     11.00 o 
  -6 -14   4        3.35       -9.16     12.29 o 
  -5 -14   4      102.37      145.04     11.82 o 
  -4 -14   4        0.46        8.62     14.73 o 
  -3 -14   4       77.98       82.77     14.87 o 
  -2 -14   4      589.56      581.96     20.87 o 
  -1 -14   4      285.36      253.61     16.85 o 
   0 -14   4       44.86       47.73     12.29 o 
   1 -14   4       42.84       46.37     12.76 o 
   2 -14   4        1.56       11.07     14.53 o 
   3 -14   4       14.06       10.32     10.79 o 
   4 -14   4      236.62      198.13     15.08 o 
   5 -14   4        1.20       11.47     12.15 o 
   6 -14   4        0.19       -4.96     13.58 o 
   7 -14   4        9.44        9.37     14.53 o 
  -7 -13   4        0.12        3.26     10.93 o 
  -6 -13   4       17.69       17.31     12.49 o 
  -5 -13   4        0.66        6.65     11.34 o 
  -4 -13   4        0.02        0.75     14.12 o 
  -3 -13   4        0.76      -11.88     17.92 o 
  -2 -13   4        0.00       10.66     14.80 o 
  -1 -13   4       40.15       34.15     12.76 o 
   0 -13   4        9.12       11.68     12.83 o 
   1 -13   4      424.01      431.72     15.97 o 
   2 -13   4      243.27      294.89     15.42 o 
   3 -13   4      514.23      497.51     18.69 o 
   4 -13   4       20.11       15.82     11.20 o 
   5 -13   4        9.18        6.72     12.29 o 
   6 -13   4        0.30       21.86     12.22 o 
   7 -13   4        3.00      -13.65     14.60 o 
  -7 -12   4        1.76       -2.58     12.15 o 
  -6 -12   4        0.05        3.53     10.12 o 
  -5 -12   4        8.79       15.82     10.25 o 
  -4 -12   4      588.03      660.07     20.94 o 
  -3 -12   4      195.79      211.65     20.78 o 
  -2 -12   4       46.14       33.34     15.62 o 
  -1 -12   4      191.71      170.90     16.23 o 
   0 -12   4      105.49      113.00     14.06 o 
   1 -12   4      217.42      226.48     14.74 o 
   2 -12   4      144.13      163.54     13.31 o 
   3 -12   4       70.08       55.54     12.09 o 
   4 -12   4      476.76      547.34     15.50 o 
   5 -12   4       13.97       39.04      9.98 o 
   6 -12   4        0.59       -1.02     11.95 o 
   7 -12   4        0.25       -9.78     12.70 o 
  -8 -11   4        7.51        0.68     12.02 o 
  -7 -11   4        6.18      -11.54     13.03 o 
  -6 -11   4       16.72       14.94     12.29 o 
  -5 -11   4       15.46       20.16     12.15 o 
  -4 -11   4      236.97      196.18     17.93 o 
  -3 -11   4        0.89       -5.50     12.22 o 
  -2 -11   4       62.22       52.22     16.02 o 
  -1 -11   4      158.58      171.50     14.81 o 
   0 -11   4       13.24        7.88     12.97 o 
   1 -11   4        6.18       -2.85     12.42 o 
   2 -11   4        6.26        6.18     11.81 o 
   3 -11   4        0.23        5.70     10.39 o 
   4 -11   4      108.60      135.61     13.11 o 
   5 -11   4        1.69       14.87     12.70 o 
   6 -11   4       15.02        6.38     12.63 o 
   7 -11   4        0.24       -2.92     12.56 o 
   8 -11   4        2.37        2.72     11.95 o 
  -8 -10   4        6.13        4.07     13.92 o 
  -7 -10   4        2.73       18.26     12.22 o 
  -6 -10   4       26.93       31.09     11.95 o 
  -5 -10   4       12.16       12.29     12.08 o 
  -4 -10   4       11.41       16.90     13.03 o 
  -3 -10   4        1.84        8.96     13.98 o 
  -2 -10   4       70.81       74.08     16.98 o 
  -1 -10   4      213.91      178.47     17.46 o 
   0 -10   4        3.02        3.60     13.51 o 
   1 -10   4       11.67       18.81     12.02 o 
   2 -10   4       68.03       45.16     15.07 o 
   3 -10   4        0.13        8.35     11.81 o 
   4 -10   4      101.59      121.96     11.88 o 
   5 -10   4       55.43       83.24     12.97 o 
   6 -10   4        3.74      -12.29     12.29 o 
   7 -10   4       23.65       -6.86     13.58 o 
   8 -10   4        0.13        4.21     12.63 o 
  -8  -9   4       12.98       16.09     13.78 o 
  -7  -9   4        3.79        4.75     10.18 o 
  -6  -9   4       15.91       21.79     13.58 o 
  -5  -9   4      100.35      124.00     13.38 o 
  -3  -9   4        4.36       15.75     18.26 o 
  -2  -9   4      116.14      131.96     16.98 o 
  -1  -9   4       55.49       50.79     15.21 o 
   0  -9   4      475.72      382.43     16.73 o 
   1  -9   4       57.33       38.30     10.93 o 
   2  -9   4      288.25      296.56     17.19 o 
   3  -9   4      158.35      128.24     11.89 o 
   4  -9   4      264.16      281.20     11.14 o 
   5  -9   4       53.94       30.28     12.02 o 
   6  -9   4       18.51       18.33     13.37 o 
   7  -9   4        3.45       -5.84     12.56 o 
   8  -9   4       15.36       16.16     12.97 o 
  -8  -8   4       29.82       47.59     13.65 o 
  -7  -8   4        2.54       -9.91     10.18 o 
  -6  -8   4        7.48        5.23     13.51 o 
  -5  -8   4       44.61       40.67     12.49 o 
  -3  -8   4       16.96        3.67     20.50 o 
  -2  -8   4      904.41      870.78     21.73 o 
  -1  -8   4      144.02      141.22     17.59 o 
   0  -8   4        6.23       -9.44     14.66 o 
   1  -8   4      272.85      293.34     15.09 o 
   2  -8   4       68.18       52.29     16.84 o 
   3  -8   4        4.21       10.18     12.15 o 
   4  -8   4        0.88        2.04     11.27 o 
   5  -8   4      148.22      132.84     12.43 o 
   6  -8   4      129.23      137.18     13.65 o 
   7  -8   4        1.45       -7.54     11.88 o 
   8  -8   4        0.05      -12.76     12.76 o 
  -9  -7   4        0.15       13.85     13.71 o 
  -8  -7   4       47.02       48.68     12.97 o 
  -7  -7   4      145.81      145.73     14.40 o 
  -6  -7   4      219.17      231.76     12.16 o 
  -5  -7   4      114.25      120.34     11.27 o 
  -3  -7   4      723.70      660.65     15.79 o 
  -2  -7   4      655.53      633.89     19.06 o 
  -1  -7   4      752.56      802.36     22.14 o 
   0  -7   4     1799.05     1726.78     27.80 o 
   1  -7   4       55.99       51.88     14.80 o 
   2  -7   4        8.42       11.68     11.34 o 
   3  -7   4      315.71      317.33     14.88 o 
   4  -7   4     1021.75      973.07     17.50 o 
   5  -7   4      140.33      137.05     13.04 o 
   6  -7   4        7.86        6.99     11.54 o 
   7  -7   4        6.79        5.02     13.31 o 
   8  -7   4        2.68        9.84     12.08 o 
   9  -7   4       14.59        4.48     13.71 o 
  -9  -6   4       83.66       84.06     14.06 o 
  -8  -6   4        0.75        1.56     12.76 o 
  -7  -6   4       27.92       15.48     11.27 o 
  -6  -6   4      549.08      576.76     16.52 o 
  -5  -6   4      218.47      197.20     13.79 o 
  -3  -6   4       21.59       38.16     10.18 o 
  -2  -6   4       18.67       20.84     17.65 o 
  -1  -6   4     1019.96      951.26     23.55 o 
   0  -6   4       47.76       34.16     15.21 o 
   1  -6   4      461.42      423.28     20.69 o 
   2  -6   4     1327.96     1213.23     21.99 o 
   3  -6   4      838.48      734.84     16.01 o 
   4  -6   4      457.50      425.42     15.30 o 
   5  -6   4      138.82      126.12     13.11 o 
   6  -6   4        1.15        4.07     13.92 o 
   7  -6   4        5.69       10.93     14.60 o 
   8  -6   4        6.18        0.14     12.29 o 
   9  -6   4       43.11       13.58     14.39 o 
  -9  -5   4        0.08       10.05     13.31 o 
  -8  -5   4        0.01      -12.49     12.49 o 
  -7  -5   4       38.00       37.27     13.04 o 
  -6  -5   4        0.01       12.29     12.29 o 
  -5  -5   4      191.60      183.67     11.75 o 
  -4  -5   4      661.62      720.19     17.22 o 
  -3  -5   4       28.77       25.12     13.24 o 
  -2  -5   4      357.55      372.09     25.03 o 
  -1  -5   4      166.13      162.96     18.76 o 
   0  -5   4       87.03       81.85     18.48 o 
   1  -5   4      254.04      217.16     20.33 o 
   2  -5   4     1648.72     1386.40     22.11 o 
   3  -5   4       87.88       79.66     13.65 o 
   4  -5   4      251.34      260.85     17.73 o 
   5  -5   4       24.84       37.27     13.24 o 
   6  -5   4        1.78       10.05     13.44 o 
   7  -5   4        1.54       -6.92     13.24 o 
   8  -5   4       13.72       16.09     14.87 o 
   9  -5   4       94.38       84.60     16.50 o 
  -9  -4   4       14.99       17.45     12.63 o 
  -8  -4   4        5.75        7.26     17.58 o 
  -7  -4   4        1.05       -9.44     16.84 o 
  -6  -4   4       31.59       36.87     17.18 o 
  -5  -4   4        8.30        6.31     17.38 o 
  -4  -4   4      648.35      590.18     16.60 o 
  -3  -4   4       35.83       17.79     11.81 o 
  -2  -4   4      942.93      821.04     20.00 o 
  -1  -4   4      232.40      187.81     18.09 o 
   0  -4   4     1910.98     1731.08     35.05 o 
   1  -4   4      151.66      124.43     24.19 o 
   3  -4   4       20.25       25.19     24.65 o 
   4  -4   4       96.33      105.81     13.51 o 
   5  -4   4       50.68       50.18     13.17 o 
   6  -4   4      161.68      165.24     15.28 o 
   7  -4   4        5.06        4.41     13.03 o 
   8  -4   4       27.81       18.47     13.85 o 
   9  -4   4        0.36       -6.04     14.94 o 
  -9  -3   4        8.78        5.09     17.92 o 
  -8  -3   4        0.00       -1.70     15.14 o 
  -7  -3   4        1.08        7.47     15.00 o 
  -6  -3   4      147.54      145.13     16.71 o 
  -5  -3   4        9.38        9.10     16.36 o 
  -4  -3   4      169.15      164.87     17.05 o 
  -3  -3   4       60.82       53.58     20.10 o 
  -2  -3   4      712.81      616.84     18.89 o 
  -1  -3   4    15357.38    15728.83     80.43 o 
   0  -3   4        1.57       -2.38     19.01 o 
   1  -3   4      586.72      501.52     25.98 o 
   2  -3   4      385.09      375.74     18.85 o 
   3  -3   4      468.51      477.47     15.78 o 
   4  -3   4       34.12       35.37     14.73 o 
   5  -3   4      124.29      142.89     16.30 o 
   6  -3   4       30.50       29.67     13.31 o 
   7  -3   4       10.25        7.26     12.15 o 
   8  -3   4       17.78       15.89     13.71 o 
   9  -3   4        0.18        8.15     14.80 o 
  -9  -2   4        0.34       -1.63     16.02 o 
  -8  -2   4        3.19        0.20     14.73 o 
  -7  -2   4       50.32       55.67     14.53 o 
  -6  -2   4       19.47       23.22     15.68 o 
  -5  -2   4      509.10      511.42     19.99 o 
  -4  -2   4        1.81        1.29     14.19 o 
  -3  -2   4      636.60      661.51     21.79 o 
  -2  -2   4       12.68       18.06     18.13 o 
  -1  -2   4     4779.77     4640.25     51.82 o 
   0  -2   4     6220.63     6194.70     62.96 o 
   1  -2   4     1047.87      896.97     25.00 o 
   2  -2   4       19.20       14.94     16.77 o 
   3  -2   4     1030.23      980.61     21.83 o 
   4  -2   4     1661.62     1650.91     23.57 o 
   5  -2   4       21.13       33.20     14.26 o 
   6  -2   4      142.69      136.85     14.13 o 
   7  -2   4       42.89       28.45     13.04 o 
   8  -2   4       10.83       13.92     12.97 o 
   9  -2   4        0.32       -0.95     14.26 o 
  -9  -1   4        0.32       -2.99     15.68 o 
  -8  -1   4       18.48       23.69     15.41 o 
  -7  -1   4        0.05       -3.80     13.98 o 
  -6  -1   4        2.99        2.31     14.46 o 
  -5  -1   4      935.73      960.93     21.86 o 
  -4  -1   4      488.57      481.23     18.43 o 
  -3  -1   4      163.37      165.92     16.92 o 
  -2  -1   4       32.07       24.17     16.91 o 
  -1  -1   4     3307.77     3119.47     42.68 o 
   0  -1   4      104.73       88.22     22.57 o 
   1  -1   4    30818.89    35401.41    132.32 o 
   2  -1   4     1777.36     1583.98     26.92 o 
   3  -1   4     1449.36     1456.51     24.95 o 
   4  -1   4     2235.41     2159.08     26.63 o 
   5  -1   4        0.00       -3.19     14.46 o 
   6  -1   4       20.62       16.97     12.83 o 
   7  -1   4       73.14       71.29     12.83 o 
   8  -1   4        1.50       -0.68     13.37 o 
   9  -1   4        8.64        5.57     14.73 o 
  -9   0   4        0.01       -1.83     15.61 o 
  -8   0   4        8.08       14.26     14.73 o 
  -7   0   4        2.89        3.94     12.97 o 
  -6   0   4      125.97      133.45     14.53 o 
  -5   0   4        5.35       -0.88     14.32 o 
  -4   0   4      920.16      956.03     21.33 o 
  -3   0   4       63.96       60.71     15.08 o 
  -2   0   4     8598.93     8544.71     59.63 o 
  -1   0   4        0.03        1.49     19.89 o 
   0   0   4      611.32      603.48     25.69 o 
   1   0   4       14.19        9.57     19.76 o 
   2   0   4       93.84       53.26     14.13 o 
   3   0   4        0.02        4.96     14.32 o 
   4   0   4     8182.99     8918.33     49.68 o 
   5   0   4        0.04        2.78     13.10 o 
   6   0   4       25.97       21.66     12.22 o 
   7   0   4       11.85       11.95     12.36 o 
   8   0   4       11.39       12.29     13.10 o 
   9   0   4        0.03       -2.99     13.65 o 
  -9   1   4        0.86       -2.51     15.34 o 
  -8   1   4        0.34       -3.19     13.44 o 
  -7   1   4        2.10        2.92     13.71 o 
  -6   1   4       19.51       22.81     12.76 o 
  -5   1   4       35.17       24.65     14.19 o 
  -4   1   4       55.78       40.74     14.67 o 
  -3   1   4      680.61      719.19     20.50 o 
  -2   1   4      519.68      467.66     20.16 o 
  -1   1   4     4194.34     4095.61     44.54 o 
   0   1   4        0.39        0.07     20.64 o 
   1   1   4     8022.36     8384.72     59.61 o 
   2   1   4     1071.35     1021.64     24.46 o 
   3   1   4      601.73      606.78     19.74 o 
   4   1   4     2162.05     2234.92     28.81 o 
   5   1   4       19.68       39.99     13.37 o 
   6   1   4       75.69       69.94     13.11 o 
   7   1   4        1.40        5.91     12.15 o 
   8   1   4       33.60       29.80     13.65 o 
   9   1   4        8.85        5.36     14.39 o 
  -9   2   4        0.02        2.17     15.34 o 
  -8   2   4        0.19       -0.95     13.31 o 
  -7   2   4        0.12      -11.20     13.78 o 
  -6   2   4        1.63       -4.48     13.51 o 
  -5   2   4       16.85       21.86     12.97 o 
  -4   2   4      333.36      331.30     17.61 o 
  -3   2   4      112.03      124.71     15.21 o 
  -2   2   4      163.20      191.02     17.19 o 
  -1   2   4     3295.16     3162.50     35.67 o 
   0   2   4        5.46        4.75     18.40 o 
   1   2   4     2000.78     2051.23     32.02 o 
   2   2   4     4165.24     4227.91     40.22 o 
   3   2   4     1115.93     1055.50     23.95 o 
   4   2   4      273.20      276.37     17.12 o 
   5   2   4       84.88       94.73     15.96 o 
   6   2   4       15.34       32.11     14.32 o 
   7   2   4        6.62       -0.34     12.08 o 
   8   2   4        4.88       -1.15     13.10 o 
   9   2   4        2.00        1.43     14.60 o 
  -9   3   4       32.88       19.49     15.41 o 
  -8   3   4       67.36       82.50     14.87 o 
  -7   3   4       39.14       39.65     12.97 o 
  -6   3   4        3.94        4.89     12.63 o 
  -5   3   4      433.60      457.56     17.27 o 
  -4   3   4      287.22      298.00     15.97 o 
  -3   3   4        9.04        1.90     13.78 o 
  -2   3   4      350.05      367.08     16.94 o 
  -1   3   4      636.87      628.77     19.90 o 
   0   3   4      953.96      839.27     22.21 o 
   1   3   4     1459.68     1554.12     27.54 o 
   2   3   4      232.43      245.37     17.88 o 
   3   3   4     1566.04     1639.14     27.13 o 
   4   3   4      266.65      274.39     17.19 o 
   5   3   4       18.61       23.02     14.66 o 
   6   3   4       12.39        8.21     12.76 o 
   7   3   4       21.18       11.54     14.73 o 
   8   3   4        2.65       14.53     13.58 o 
   9   3   4        0.32       -5.43     15.41 o 
  -9   4   4       48.56       36.46     15.82 o 
  -8   4   4       44.15       35.71     13.51 o 
  -7   4   4        2.68       11.07     11.74 o 
  -6   4   4      106.39      108.51     13.58 o 
  -5   4   4        2.05       -2.99     12.36 o 
  -4   4   4      506.83      542.97     16.73 o 
  -3   4   4      276.19      286.34     15.77 o 
  -2   4   4      925.10      881.08     20.53 o 
  -1   4   4      142.08      121.62     13.93 o 
   0   4   4     3838.71     3951.30     36.86 o 
   1   4   4       39.58       60.43     15.55 o 
   2   4   4       30.41       25.60     14.67 o 
   3   4   4       37.59       43.12     17.04 o 
   4   4   4        4.94        8.49     15.07 o 
   5   4   4      140.64      140.92     16.30 o 
   6   4   4       16.11        7.60     15.41 o 
   7   4   4       28.07       27.09     14.46 o 
   8   4   4       14.05       13.10     14.46 o 
   9   4   4        1.92        3.19     15.89 o 
  -9   5   4        1.06       -8.69     14.46 o 
  -8   5   4       63.98       66.34     16.50 o 
  -7   5   4      323.44      360.28     15.29 o 
  -6   5   4      221.80      235.16     15.35 o 
  -5   5   4       13.44       19.42     13.51 o 
  -4   5   4       71.77       77.34     13.24 o 
  -3   5   4        5.10        5.97     13.31 o 
  -2   5   4      344.69      356.41     16.73 o 
  -1   5   4      523.44      529.53     17.49 o 
   0   5   4     1213.31     1290.55     22.75 o 
   1   5   4        0.03        3.73     14.73 o 
   2   5   4        0.27       -3.05     14.73 o 
   3   5   4      171.31      180.97     16.30 o 
   4   5   4      149.74      151.60     15.28 o 
   5   5   4       91.55       90.59     15.14 o 
   6   5   4       21.27       30.35     14.60 o 
   7   5   4        0.00       -1.09     15.41 o 
   8   5   4        6.73       20.30     14.87 o 
   9   5   4        3.46        6.65     16.36 o 
  -9   6   4       44.30       40.53     15.89 o 
  -8   6   4       48.41       81.68     15.48 o 
  -7   6   4       52.54       67.08     12.70 o 
  -6   6   4       72.32       90.44     14.53 o 
  -5   6   4        6.51        3.94     13.17 o 
  -4   6   4       57.55       48.28     14.06 o 
  -3   6   4       43.16       28.25     13.04 o 
  -2   6   4      640.43      599.30     15.79 o 
  -1   6   4      128.96      122.06     15.28 o 
   0   6   4     1497.62     1746.69     24.54 o 
   1   6   4      356.76      348.53     17.07 o 
   2   6   4        0.01       -2.78     14.60 o 
   3   6   4       20.59        7.60     14.87 o 
   4   6   4      372.95      387.47     18.28 o 
   5   6   4      172.68      185.22     16.44 o 
   6   6   4       34.37       49.56     15.34 o 
   7   6   4        4.56       -2.10     15.27 o 
   8   6   4        1.16        5.97     14.66 o 
  -8   7   4        3.49       -5.70     13.58 o 
  -7   7   4      117.63      142.80     14.06 o 
  -6   7   4        3.04        5.57     14.12 o 
  -5   7   4      180.11      202.74     13.45 o 
  -4   7   4        0.37       -1.97     12.56 o 
  -3   7   4      925.96      899.97     20.57 o 
  -2   7   4       59.27       44.27     11.41 o 
  -1   7   4      527.74      471.31     17.28 o 
   0   7   4       72.33       72.46     12.09 o 
   1   7   4        9.34       15.07     12.22 o 
   2   7   4       47.06       49.02     14.33 o 
   3   7   4      540.62      639.33     19.65 o 
   4   7   4       64.76       56.29     13.92 o 
   5   7   4       57.98       45.97     16.23 o 
   6   7   4       28.10       22.54     15.62 o 
   7   7   4        0.23        4.48     16.63 o 
   8   7   4       15.91        0.61     13.71 o 
  -8   8   4        3.94        1.70     13.31 o 
  -7   8   4        0.70       -5.36     12.22 o 
  -6   8   4        1.96       -9.84     13.24 o 
  -5   8   4       38.10       40.33     13.99 o 
  -4   8   4      227.11      230.08     13.45 o 
  -3   8   4       91.33       70.83     12.43 o 
  -2   8   4       49.16       33.54     12.29 o 
  -1   8   4      141.27      140.87     12.16 o 
   0   8   4      255.73      307.14     13.66 o 
   1   8   4        2.13        2.65     13.17 o 
   2   8   4       17.76       18.19     14.60 o 
   3   8   4        2.47        2.04     13.37 o 
   4   8   4        1.84       -1.36     14.26 o 
   5   8   4        3.76       -1.97     15.27 o 
   6   8   4        1.87       -3.19     15.89 o 
   7   8   4        5.12       10.73     17.45 o 
   8   8   4        0.07      -15.21     15.21 o 
  -8   9   4        0.02       11.00     12.70 o 
  -7   9   4       63.91       52.42     13.24 o 
  -6   9   4       14.65       17.86     14.05 o 
  -5   9   4      501.33      506.25     19.03 o 
  -4   9   4      122.93      123.32     13.31 o 
  -3   9   4       12.51      -10.73     11.47 o 
  -2   9   4       11.10       22.40      9.84 o 
  -1   9   4       26.21       19.62     11.27 o 
   0   9   4        2.60        2.72     11.68 o 
   1   9   4      328.24      355.50     16.79 o 
   2   9   4      176.88      207.10     15.35 o 
   3   9   4      138.70      139.22     14.87 o 
   4   9   4        8.00        3.94     13.99 o 
   5   9   4        0.00       -1.90     15.00 o 
   6   9   4        3.92       -3.67     15.55 o 
   7   9   4        3.71        7.06     17.11 o 
   8   9   4        9.54       15.55     15.07 o 
  -8  10   4        0.03       -2.78     13.37 o 
  -7  10   4        4.61        0.20     11.41 o 
  -6  10   4       15.62       -0.48     14.26 o 
  -5  10   4      100.90       88.07     14.60 o 
  -4  10   4       59.52       72.11     13.38 o 
  -3  10   4       27.28       22.61     11.68 o 
  -2  10   4      124.02      139.83     10.46 o 
  -1  10   4       64.88       57.04     11.48 o 
   0  10   4       35.38       43.66     13.04 o 
   1  10   4      156.69      187.59     14.87 o 
   2  10   4        2.03        0.61     12.76 o 
   3  10   4       12.00       10.12     13.37 o 
   4  10   4       95.89       92.76     14.60 o 
   5  10   4        0.20        2.38     14.46 o 
   6  10   4        0.10        1.36     14.87 o 
   7  10   4        2.99        2.24     17.31 o 
  -7  11   4        8.18        9.91     13.44 o 
  -6  11   4       13.00       -1.15     13.99 o 
  -5  11   4      117.27      110.35     13.31 o 
  -4  11   4      220.38      223.74     14.54 o 
  -3  11   4      108.32      118.57     12.49 o 
  -2  11   4       30.11       16.43     12.29 o 
  -1  11   4        7.73       10.05     11.68 o 
   0  11   4        9.83       12.29     12.36 o 
   1  11   4      245.22      257.95     15.76 o 
   2  11   4      361.45      386.79     16.04 o 
   3  11   4      165.45      153.83     15.76 o 
   4  11   4       37.05       30.76     14.19 o 
   5  11   4        7.69        5.70     14.12 o 
   6  11   4        1.31        7.60     16.63 o 
   7  11   4        0.06        0.81     18.94 o 
  -7  12   4        2.91       -9.78     13.65 o 
  -6  12   4        2.60       11.61     14.66 o 
  -5  12   4       55.68       51.87     14.05 o 
  -4  12   4       49.77       48.14     13.17 o 
  -3  12   4      122.11      129.70     11.61 o 
  -2  12   4       93.80       96.29     12.15 o 
  -1  12   4       19.83       24.10     12.36 o 
   0  12   4       95.03       89.57     13.65 o 
   1  12   4        0.26       -3.73     12.76 o 
   2  12   4        0.01        2.72     13.03 o 
   3  12   4       21.04       29.87     14.33 o 
   4  12   4      126.20      103.63     16.23 o 
   5  12   4       15.42        7.54     14.73 o 
   6  12   4        0.01        2.72     17.24 o 
   7  12   4        0.21        0.75     19.14 o 
  -6  13   4        0.33       -8.55     13.85 o 
  -5  13   4       10.93       11.81     12.90 o 
  -4  13   4        0.24        6.18     10.93 o 
  -3  13   4       65.93       64.91     13.31 o 
  -2  13   4        0.65        6.45     12.49 o 
  -1  13   4       21.01       19.69     13.44 o 
   0  13   4        0.76        2.92     13.51 o 
   1  13   4      187.94      167.08     14.60 o 
   2  13   4       52.09       51.19     12.22 o 
   3  13   4       20.79       17.24     13.51 o 
   4  13   4       37.47       30.89     14.73 o 
   5  13   4        3.66        3.39     16.16 o 
   6  13   4        0.06        1.49     16.77 o 
  -6  14   4        3.12        5.50     16.70 o 
  -5  14   4       13.00       22.34     14.53 o 
  -4  14   4        0.10      -10.52     12.02 o 
  -3  14   4        0.39       -7.67     11.47 o 
  -2  14   4       24.15       23.22     13.04 o 
  -1  14   4       17.14       15.48     13.65 o 
   0  14   4        1.76        3.60     13.44 o 
   1  14   4        0.02        3.39     12.02 o 
   2  14   4       26.19       31.30     12.49 o 
   3  14   4        1.03        2.10     13.10 o 
   4  14   4       14.76       -6.11     14.39 o 
   5  14   4        6.39        4.07     15.55 o 
   6  14   4        0.07        3.60     17.65 o 
  -5  15   4        1.50       -0.81     14.19 o 
  -4  15   4       26.28       32.93     12.97 o 
  -3  15   4       28.81       46.30     11.95 o 
  -2  15   4        7.71        3.60     11.41 o 
  -1  15   4        0.02        9.84     12.70 o 
   0  15   4       72.01       94.04     13.72 o 
   1  15   4       12.22       -1.15     12.36 o 
   2  15   4        3.80       -3.53     13.44 o 
   3  15   4       18.67        3.53     14.39 o 
   4  15   4        9.26       10.52     14.66 o 
   5  15   4        0.95       -6.72     15.34 o 
  -5  16   4        0.07        1.09     14.53 o 
  -4  16   4       48.89       40.94     14.33 o 
  -3  16   4        0.85        3.05     12.70 o 
  -2  16   4        0.02       -4.07     12.90 o 
  -1  16   4        1.91       21.72     12.63 o 
   0  16   4       22.35       31.71     12.76 o 
   1  16   4       66.51       55.54     14.12 o 
   2  16   4        1.93        0.61     13.58 o 
   3  16   4        0.03        7.26     13.24 o 
   4  16   4        8.55        5.84     15.14 o 
  -4  17   4        0.83        3.87     15.07 o 
  -3  17   4       22.05       16.29     13.31 o 
  -2  17   4       11.79       13.65     13.85 o 
  -1  17   4        6.29        3.05     13.37 o 
   0  17   4       14.97       11.27     12.97 o 
   1  17   4       14.26       14.73     13.78 o 
   2  17   4       12.20       10.25     14.05 o 
   3  17   4        5.96       -0.68     15.27 o 
  -2  18   4        1.15        0.75     13.51 o 
  -1  18   4        8.55       17.99     13.03 o 
   0  18   4       38.70       34.49     14.94 o 
   1  18   4        0.00        4.21     13.92 o 
   2  18   4        0.69        0.27     13.92 o 
  -1 -20   5       25.84       24.37     16.29 o 
   0 -20   5        0.14        3.73     14.19 o 
   1 -20   5       11.69       22.00     15.21 o 
  -3 -19   5        2.09        3.60     15.61 o 
  -2 -19   5        1.17       -0.41     14.39 o 
  -1 -19   5        4.57        8.62     13.99 o 
   0 -19   5        5.43        9.78     13.65 o 
   1 -19   5        5.67        6.79     14.60 o 
   2 -19   5        7.76        8.28     15.34 o 
   3 -19   5       20.49       14.19     17.31 o 
  -4 -18   5        0.65       -0.81     14.32 o 
  -3 -18   5        2.94        9.50     14.94 o 
  -2 -18   5       26.57       28.58     14.19 o 
  -1 -18   5       23.93       13.24     13.58 o 
   0 -18   5        9.39        8.15     13.71 o 
   1 -18   5        4.59        7.13     14.12 o 
   2 -18   5        0.08       -0.14     14.53 o 
   3 -18   5        5.87        3.80     16.97 o 
   4 -18   5        0.36       -1.43     14.60 o 
  -5 -17   5        1.05       -9.57     14.73 o 
  -4 -17   5        1.88        4.82     14.87 o 
  -3 -17   5       11.86        1.22     14.19 o 
  -2 -17   5       17.99       18.74     13.10 o 
  -1 -17   5       33.82       33.74     13.92 o 
   0 -17   5       10.72       14.60     14.39 o 
   1 -17   5       14.28        6.72     13.37 o 
   2 -17   5        3.31        0.14     13.51 o 
   3 -17   5        0.57       15.14     16.36 o 
   4 -17   5       16.65       22.20     11.07 o 
   5 -17   5        7.44      -14.66     14.66 o 
  -5 -16   5        5.26        2.65     11.34 o 
  -4 -16   5       14.58       10.73     14.39 o 
  -3 -16   5        1.24       -9.57     13.44 o 
  -2 -16   5        0.11        3.94     12.29 o 
  -1 -16   5       12.67       24.03     12.63 o 
   0 -16   5        5.56       -4.75     12.90 o 
   1 -16   5        1.05        7.94     13.44 o 
   2 -16   5       57.19       79.30     15.75 o 
   3 -16   5        3.00       -5.43     11.61 o 
   4 -16   5       19.01       24.24     13.51 o 
   5 -16   5        7.66       -9.98     11.00 o 
   6 -16   5        7.73        3.26     12.42 o 
  -6 -15   5        0.16       -8.21     12.76 o 
  -5 -15   5       18.95        6.79     13.71 o 
  -4 -15   5       17.81        5.23     14.73 o 
  -3 -15   5       32.83       24.24     14.87 o 
  -2 -15   5        1.15        0.34     12.83 o 
  -1 -15   5        5.99        4.62     12.49 o 
   0 -15   5        0.10       -5.91     12.08 o 
   1 -15   5       35.93       48.75     14.26 o 
   2 -15   5       11.96        5.43     14.87 o 
   3 -15   5        0.37        0.81     11.00 o 
   4 -15   5        1.92        2.10     12.02 o 
   5 -15   5        1.85      -12.29     13.44 o 
   6 -15   5        1.26       14.46     13.37 o 
  -6 -14   5        9.77       11.20     10.93 o 
  -5 -14   5        3.42       38.70     13.58 o 
  -4 -14   5      311.62      313.93     18.21 o 
  -3 -14   5       12.53       17.04     14.66 o 
  -2 -14   5        0.67        8.28     12.70 o 
  -1 -14   5       16.45       15.55     12.90 o 
   0 -14   5       20.85       17.52     13.17 o 
   1 -14   5      266.06      255.91     13.86 o 
   2 -14   5      555.43      650.64     20.33 o 
   3 -14   5      101.33       99.95     12.77 o 
   4 -14   5       15.58       14.12     10.25 o 
   5 -14   5      124.65      134.11     13.45 o 
   6 -14   5        1.68       -1.63     12.29 o 
   7 -14   5        0.55       -5.23     14.12 o 
  -7 -13   5       10.13        6.72     12.63 o 
  -6 -13   5       13.54       25.80     12.29 o 
  -5 -13   5        0.63       -7.74     12.08 o 
  -4 -13   5       41.38       49.36     15.48 o 
  -3 -13   5     1102.77     1068.88     24.03 o 
  -2 -13   5      947.05     1027.70     22.87 o 
  -1 -13   5      815.03      834.54     20.07 o 
   0 -13   5       23.83       27.09     12.63 o 
   1 -13   5       31.87       14.39     13.04 o 
   2 -13   5       41.21       36.32     12.63 o 
   3 -13   5      411.29      444.71     14.81 o 
   4 -13   5       36.68       74.68     12.70 o 
   5 -13   5       91.74      113.87     12.56 o 
   6 -13   5       25.78       30.89     12.76 o 
   7 -13   5        2.64       21.18     13.03 o 
  -7 -12   5        0.18       -5.09     13.10 o 
  -6 -12   5        3.59       24.03     13.17 o 
  -5 -12   5       26.15       34.62     12.83 o 
  -4 -12   5      215.00      247.65     18.14 o 
  -3 -12   5        0.20       12.15     14.05 o 
  -2 -12   5       15.83       16.70     14.39 o 
  -1 -12   5      143.59      156.48     14.26 o 
   0 -12   5      120.39      101.53     13.51 o 
   1 -12   5      262.51      276.79     15.01 o 
   2 -12   5      168.30      169.32     15.28 o 
   3 -12   5       99.45       80.94     11.20 o 
   4 -12   5        0.02       -5.91     13.51 o 
   5 -12   5       91.90       95.61     13.31 o 
   6 -12   5        5.76        7.26     13.24 o 
   7 -12   5        2.73       20.77     12.76 o 
  -8 -11   5        6.35       10.79     13.10 o 
  -7 -11   5        0.91        8.49     11.81 o 
  -6 -11   5       21.47       17.45     10.32 o 
  -5 -11   5        2.03       11.34     11.88 o 
  -4 -11   5      188.05      213.81     13.99 o 
  -3 -11   5       36.90       34.69     14.12 o 
  -2 -11   5        2.28        7.06     14.60 o 
  -1 -11   5       42.52       32.18     14.33 o 
   0 -11   5       11.41       14.80     13.10 o 
   1 -11   5       28.73       34.90     13.38 o 
   2 -11   5       38.71       29.87     14.19 o 
   3 -11   5      174.24      173.47     12.97 o 
   4 -11   5        2.10       16.56     12.08 o 
   5 -11   5        0.01       23.76     12.49 o 
   6 -11   5       74.68       32.52     12.56 o 
   7 -11   5        0.95        5.91     12.76 o 
   8 -11   5        0.50        3.80     13.51 o 
  -8 -10   5        5.42       -0.75     12.76 o 
  -7 -10   5        2.28       -5.02     13.51 o 
  -6 -10   5       22.79        2.65     12.08 o 
  -5 -10   5        5.66      -11.41     11.41 o 
  -4 -10   5      133.42      141.05     12.43 o 
  -3 -10   5      161.61      154.31     15.69 o 
  -2 -10   5        5.20        5.30     16.77 o 
  -1 -10   5       10.22        7.88     13.85 o 
   0 -10   5        5.42       -2.51     13.37 o 
   1 -10   5      320.96      271.91     14.54 o 
   2 -10   5       12.55       20.37     14.26 o 
   3 -10   5       10.50       13.92     11.54 o 
   4 -10   5        2.21        6.11      9.37 o 
   5 -10   5       22.73       15.14     11.68 o 
   6 -10   5       44.95       42.30     11.81 o 
   7 -10   5        3.78       13.51     12.49 o 
   8 -10   5        6.06       21.93     13.10 o 
  -8  -9   5       27.83       15.75     13.31 o 
  -7  -9   5       11.67       10.18     13.03 o 
  -6  -9   5       27.15       15.14     13.24 o 
  -5  -9   5      111.27      104.10     13.45 o 
  -3  -9   5        7.80       -2.17     19.42 o 
  -2  -9   5      795.42      882.58     26.48 o 
  -1  -9   5        6.50       -0.20     14.05 o 
   0  -9   5      375.10      395.12     18.08 o 
   1  -9   5       16.49       -7.40     12.29 o 
   2  -9   5      243.71      251.47     17.39 o 
   3  -9   5        2.47       -2.85     11.54 o 
   4  -9   5        2.70        1.36     11.47 o 
   5  -9   5       25.31        9.37     11.88 o 
   6  -9   5       88.01       94.72     14.12 o 
   7  -9   5        4.03       10.79     12.08 o 
   8  -9   5        6.32        3.33     12.90 o 
  -8  -8   5       39.05       10.32     12.22 o 
  -7  -8   5       90.89      108.91     12.97 o 
  -6  -8   5       49.83       59.27     13.04 o 
  -5  -8   5        6.59       10.86     10.45 o 
  -3  -8   5      145.46      171.50     29.89 o 
  -2  -8   5      135.07      140.26     15.21 o 
  -1  -8   5      273.58      224.55     16.52 o 
   0  -8   5        0.21       11.34     14.87 o 
   1  -8   5        3.23        0.34     13.10 o 
   2  -8   5        0.04        7.87     10.39 o 
   3  -8   5        6.77       -1.43     12.29 o 
   4  -8   5       41.47       30.15     11.34 o 
   5  -8   5      205.91      194.95     13.31 o 
   6  -8   5       83.50       97.78     13.58 o 
   7  -8   5        0.84        6.79     12.49 o 
   8  -8   5        0.02       -0.48     11.68 o 
  -9  -7   5       15.38        0.34     14.32 o 
  -8  -7   5       19.87       20.30     13.65 o 
  -7  -7   5       15.47        8.62     12.02 o 
  -6  -7   5        9.03        4.14     12.22 o 
  -3  -7   5       13.98       14.73     11.68 o 
  -2  -7   5      285.70      278.73     17.54 o 
  -1  -7   5     1470.97     1529.55     26.58 o 
   0  -7   5     1070.33     1101.35     24.84 o 
   1  -7   5     1265.61     1108.86     21.58 o 
   2  -7   5       34.59       29.06     11.41 o 
   3  -7   5       66.28       60.10     12.77 o 
   4  -7   5      205.14      195.91     13.31 o 
   5  -7   5       95.64      116.46     12.36 o 
   6  -7   5       53.40       68.64     12.22 o 
   7  -7   5       37.57       32.79     12.22 o 
   8  -7   5        1.97        0.00     11.47 o 
   9  -7   5        0.04        9.37     13.24 o 
  -9  -6   5        1.36       13.65     13.24 o 
  -8  -6   5       67.53       91.39     11.61 o 
  -7  -6   5        6.60        2.92     12.76 o 
  -6  -6   5      175.33      205.18     11.82 o 
  -5  -6   5      359.87      368.60     14.75 o 
  -3  -6   5      115.31      147.52     11.21 o 
  -2  -6   5     1905.85     1982.69     34.58 o 
  -1  -6   5       94.67       79.87     15.83 o 
   0  -6   5      939.70      786.51     22.65 o 
   1  -6   5      499.04      433.81     16.13 o 
   2  -6   5      969.62      884.24     20.05 o 
   3  -6   5      609.95      531.24     16.60 o 
   4  -6   5      111.38      119.73     12.63 o 
   5  -6   5      206.78      190.67     11.68 o 
   6  -6   5      274.99      284.85     15.96 o 
   7  -6   5        1.43        5.30     14.80 o 
   8  -6   5        2.56        6.59     14.32 o 
   9  -6   5       24.75       13.37     14.46 o 
  -9  -5   5       27.65        6.11     13.37 o 
  -8  -5   5      251.62      244.05     14.88 o 
  -7  -5   5       43.37       23.02     13.17 o 
  -6  -5   5       99.78      110.55     11.20 o 
  -5  -5   5       54.56       68.58     12.70 o 
  -4  -5   5      171.48      165.95     11.28 o 
  -3  -5   5       16.94       22.61     10.59 o 
  -2  -5   5     1347.47     1296.52     33.01 o 
  -1  -5   5     1248.12     1079.07     25.30 o 
   0  -5   5        7.02        7.54     15.82 o 
   1  -5   5      542.24      504.73     26.83 o 
   4  -5   5       33.08       26.95     13.31 o 
   5  -5   5        8.42       15.48     13.17 o 
   6  -5   5       10.10        3.80     12.90 o 
   7  -5   5       39.76       35.58     14.12 o 
   8  -5   5        3.23        7.20     14.32 o 
   9  -5   5        0.73        1.02     15.14 o 
  -9  -4   5       11.52       11.41     13.99 o 
  -8  -4   5       33.83       48.61     18.67 o 
  -7  -4   5       81.22       81.89     18.67 o 
  -6  -4   5      220.34      246.44     21.33 o 
  -5  -4   5       94.58       81.62     12.97 o 
  -4  -4   5       88.33       92.02     11.07 o 
  -3  -4   5      829.66      775.89     18.80 o 
  -2  -4   5     1030.39      968.06     25.80 o 
  -1  -4   5      920.83      775.54     20.96 o 
   0  -4   5       40.08       22.54     18.06 o 
   1  -4   5      213.24      162.54     19.71 o 
   2  -4   5     1248.42     1171.27     20.29 o 
   3  -4   5      528.76      518.88     15.85 o 
   4  -4   5      467.36      482.12     18.29 o 
   5  -4   5      167.58      167.56     15.83 o 
   6  -4   5       86.01       89.90     13.92 o 
   7  -4   5       44.55       40.94     13.51 o 
   8  -4   5        3.09       -9.50     14.05 o 
   9  -4   5        0.00       -0.14     15.27 o 
  -9  -3   5        0.40       -3.73     18.06 o 
  -8  -3   5        1.48       10.73     15.75 o 
  -7  -3   5        3.29        6.92     14.94 o 
  -6  -3   5        0.66        3.12     15.89 o 
  -5  -3   5      469.53      467.61     21.01 o 
  -4  -3   5      276.57      325.45     20.25 o 
  -3  -3   5      373.92      407.07     19.24 o 
  -2  -3   5      511.58      480.01     23.01 o 
  -1  -3   5        6.42        6.65     18.19 o 
   0  -3   5     2565.26     2429.08     37.53 o 
   1  -3   5        0.98        0.34     19.08 o 
   2  -3   5       20.26        8.69     15.00 o 
   3  -3   5       30.24       32.39     14.53 o 
   4  -3   5      933.95      907.47     18.87 o 
   5  -3   5      169.93      183.94     16.84 o 
   6  -3   5      218.10      227.83     15.35 o 
   7  -3   5        0.32        4.68     12.49 o 
   8  -3   5        4.20       11.34     14.19 o 
   9  -3   5        5.42        7.06     14.60 o 
  -9  -2   5        2.14        9.10     16.36 o 
  -8  -2   5        4.40        0.75     15.00 o 
  -7  -2   5        3.19       -1.02     15.21 o 
  -6  -2   5       13.24       21.52     13.51 o 
  -5  -2   5      301.82      336.16     17.26 o 
  -4  -2   5      408.86      379.67     17.88 o 
  -3  -2   5       59.74       56.29     16.30 o 
  -2  -2   5       48.18       32.26     15.42 o 
  -1  -2   5     2660.81     2632.74     37.68 o 
   0  -2   5      354.70      305.68     22.68 o 
   1  -2   5      600.65      558.65     22.16 o 
   2  -2   5     1023.27      887.80     22.33 o 
   3  -2   5     1460.97     1335.20     21.05 o 
   4  -2   5      428.64      444.35     16.59 o 
   5  -2   5        0.25       -1.09     13.78 o 
   6  -2   5        0.48       -2.44     14.05 o 
   7  -2   5       22.41       32.11     12.49 o 
   8  -2   5       14.32        7.94     13.37 o 
   9  -2   5        3.60       -7.60     15.34 o 
  -9  -1   5       15.73        9.64     17.24 o 
  -8  -1   5       28.77       34.08     15.68 o 
  -7  -1   5        1.57       -8.76     13.92 o 
  -6  -1   5       13.87       10.79     14.26 o 
  -5  -1   5       35.88       38.23     14.46 o 
  -4  -1   5       82.80       70.42     14.60 o 
  -3  -1   5     1872.30     1936.49     28.49 o 
  -2  -1   5       78.77       68.33     16.50 o 
  -1  -1   5    10334.54    10868.05     69.62 o 
   0  -1   5       71.53       63.38     19.16 o 
   1  -1   5      353.29      337.51     18.65 o 
   2  -1   5     1261.51     1188.19     23.66 o 
   3  -1   5      158.37      165.43     16.03 o 
   4  -1   5      180.92      209.03     15.76 o 
   5  -1   5       25.91       38.02     14.33 o 
   6  -1   5       88.45       81.42     13.17 o 
   7  -1   5        5.40       10.59     12.56 o 
   8  -1   5       28.85       24.64     13.92 o 
   9  -1   5       30.86       26.82     15.21 o 
  -9   0   5        0.14        4.41     15.61 o 
  -8   0   5       30.85       18.20     15.62 o 
  -7   0   5        5.31        0.54     13.51 o 
  -6   0   5      225.09      247.40     16.03 o 
  -5   0   5       12.27       16.63     13.65 o 
  -4   0   5      725.75      762.99     20.08 o 
  -3   0   5       14.96       24.03     15.34 o 
  -2   0   5      612.53      614.77     21.33 o 
  -1   0   5        0.00        0.81     16.77 o 
   0   0   5    20074.01    23519.07    103.60 o 
   1   0   5        3.88        4.28     17.92 o 
   2   0   5     2810.57     2785.57     32.42 o 
   3   0   5       29.77       27.70     15.34 o 
   4   0   5     7176.07     7852.37     45.90 o 
   5   0   5        0.05       -2.10     13.37 o 
   6   0   5       46.82       47.19     14.60 o 
   7   0   5        3.06        4.82     11.47 o 
   8   0   5        1.67       -3.94     12.83 o 
   9   0   5        2.18        9.84     14.73 o 
  -9   1   5       14.41       12.36     16.23 o 
  -8   1   5        5.95       -5.09     13.85 o 
  -7   1   5       11.49       17.85     13.99 o 
  -6   1   5        4.18        7.74     12.83 o 
  -5   1   5       24.69       25.94     13.92 o 
  -4   1   5       21.37       15.89     14.80 o 
  -3   1   5     2987.75     3046.21     33.45 o 
  -2   1   5     3329.92     3370.73     37.02 o 
  -1   1   5     2166.37     2143.75     32.54 o 
   0   1   5      548.17      512.66     22.64 o 
   1   1   5     1425.56     1385.70     28.18 o 
   2   1   5      116.35       87.97     16.30 o 
   3   1   5     5999.11     6286.57     44.24 o 
   4   1   5      967.48      920.29     22.07 o 
   5   1   5       25.37       18.13     13.24 o 
   6   1   5      139.39      159.59     16.03 o 
   7   1   5       21.48       25.80     12.56 o 
   8   1   5       12.77       16.16     12.36 o 
   9   1   5        0.11       -1.36     14.94 o 
  -9   2   5       13.57       10.52     15.07 o 
  -8   2   5        0.02        4.89     13.58 o 
  -7   2   5       32.65       36.59     14.39 o 
  -6   2   5        6.11        8.01     13.24 o 
  -5   2   5        0.17        7.60     12.42 o 
  -4   2   5        7.13        0.61     13.99 o 
  -3   2   5      181.42      169.45     16.37 o 
  -2   2   5       30.68       37.89     14.39 o 
  -1   2   5     3203.81     3113.83     34.16 o 
   0   2   5       68.26       81.64     15.83 o 
   1   2   5     4905.24     5263.23     43.24 o 
   2   2   5     3909.25     3890.14     38.51 o 
   3   2   5      233.71      282.42     17.40 o 
   4   2   5        2.59        6.72     16.02 o 
   5   2   5       78.80       79.65     14.12 o 
   6   2   5      382.97      403.25     17.33 o 
   7   2   5       34.79       49.83     14.39 o 
   8   2   5        5.32        5.09     13.31 o 
   9   2   5        1.70        9.50     14.05 o 
  -9   3   5       58.82       57.78     16.02 o 
  -8   3   5        3.70       -0.41     13.85 o 
  -7   3   5       26.75       37.61     13.51 o 
  -6   3   5       30.57       23.49     12.83 o 
  -5   3   5       47.38       41.55     13.65 o 
  -4   3   5        6.59        1.77     13.65 o 
  -3   3   5       70.83       79.38     14.19 o 
  -2   3   5      557.84      522.70     18.18 o 
  -1   3   5      101.55       92.72     15.90 o 
   0   3   5       33.59       37.07     15.96 o 
   1   3   5      617.44      554.40     20.23 o 
   2   3   5      112.10       98.63     15.42 o 
   3   3   5       67.97       77.41     14.87 o 
   4   3   5      930.79      982.63     22.20 o 
   5   3   5      113.45      100.44     14.19 o 
   6   3   5       82.36       83.79     15.69 o 
   7   3   5       25.60       12.97     15.34 o 
   8   3   5        6.08        4.07     13.37 o 
   9   3   5        0.31        0.20     14.26 o 
  -9   4   5       19.58       12.36     16.29 o 
  -8   4   5        3.56        3.60     14.32 o 
  -7   4   5       78.94       76.39     12.83 o 
  -6   4   5        7.69       14.05     13.31 o 
  -5   4   5       51.59       49.02     13.04 o 
  -4   4   5        0.72        5.77     13.10 o 
  -3   4   5      175.57      175.41     13.18 o 
  -2   4   5      609.59      665.60     18.59 o 
  -1   4   5      941.50      962.21     20.60 o 
   0   4   5      556.04      583.87     20.70 o 
   1   4   5      153.86      154.29     17.26 o 
   2   4   5      230.51      270.60     16.79 o 
   3   4   5      374.20      308.44     18.08 o 
   4   4   5       12.55       17.45     13.37 o 
   5   4   5      295.40      289.44     18.07 o 
   6   4   5       44.73       61.58     15.21 o 
   7   4   5       11.27        0.00     12.97 o 
   8   4   5        0.05       -1.22     13.85 o 
   9   4   5        0.73       -0.27     15.82 o 
  -9   5   5        0.05       20.50     16.63 o 
  -8   5   5        7.79        6.65     13.44 o 
  -7   5   5       53.76       69.93     13.85 o 
  -6   5   5       71.48       69.53     13.31 o 
  -5   5   5        6.37       -3.87     13.65 o 
  -4   5   5      193.23      200.39     14.60 o 
  -3   5   5        0.80        2.51     13.44 o 
  -2   5   5      343.16      361.75     16.18 o 
  -1   5   5     5249.91     6078.35     39.55 o 
   0   5   5     2779.12     3137.86     31.09 o 
   1   5   5       89.42       73.35     15.35 o 
   2   5   5      124.44      128.24     15.08 o 
   3   5   5      175.05      180.29     16.24 o 
   4   5   5        8.28       13.92     13.24 o 
   5   5   5        9.40        7.13     14.39 o 
   6   5   5      115.35      112.39     15.82 o 
   7   5   5        3.37       12.29     14.66 o 
   8   5   5        5.60        5.02     15.34 o 
  -9   6   5        2.04      -14.32     14.32 o 
  -8   6   5       11.83        4.68     13.51 o 
  -7   6   5       42.49       47.12     12.97 o 
  -6   6   5       62.49       56.83     13.31 o 
  -5   6   5        3.36        4.41     12.76 o 
  -4   6   5      306.03      331.81     15.97 o 
  -3   6   5      210.74      223.99     14.40 o 
  -2   6   5      129.81      119.27     12.43 o 
  -1   6   5      111.70      114.24     13.38 o 
   0   6   5      233.24      268.42     16.04 o 
   1   6   5       23.17       11.41     13.31 o 
   2   6   5      196.56      219.23     15.83 o 
   3   6   5      202.23      199.04     15.76 o 
   4   6   5        0.20        7.87     12.70 o 
   5   6   5       24.23       26.68     13.65 o 
   6   6   5       47.85       53.84     15.48 o 
   7   6   5        1.26       -3.39     14.26 o 
   8   6   5        0.45       -5.91     18.06 o 
  -8   7   5        4.76       -5.43     14.39 o 
  -7   7   5        1.01        9.16     12.42 o 
  -6   7   5       14.56       10.25     13.37 o 
  -5   7   5      242.55      244.62     15.15 o 
  -4   7   5        0.78        3.33     13.17 o 
  -3   7   5        0.35      -12.56     12.56 o 
  -2   7   5       87.04       85.97     13.38 o 
  -1   7   5       53.59       39.93     11.68 o 
   0   7   5      162.83      167.99     13.99 o 
   1   7   5       43.96       46.71     13.99 o 
   2   7   5      333.64      370.62     17.40 o 
   3   7   5        1.78       13.10     13.85 o 
   4   7   5      483.04      468.65     19.58 o 
   5   7   5        5.86       10.73     13.24 o 
   6   7   5        4.02        6.65     14.80 o 
   7   7   5        5.63       -2.04     15.41 o 
   8   7   5        4.07       -1.36     17.38 o 
  -8   8   5        3.86       -6.65     13.51 o 
  -7   8   5        8.87        9.71     12.97 o 
  -6   8   5       24.24        8.89     13.99 o 
  -5   8   5        2.53        8.28     11.68 o 
  -4   8   5      674.48      685.65     17.68 o 
  -3   8   5      166.55      145.22     13.79 o 
  -2   8   5      357.21      359.48     13.05 o 
  -1   8   5       24.26       19.28     11.27 o 
   0   8   5       86.04       80.95     13.65 o 
   1   8   5        3.49        9.98     12.70 o 
   2   8   5      104.79      108.59     14.67 o 
   3   8   5      258.76      292.61     16.51 o 
   4   8   5      257.87      263.59     16.17 o 
   5   8   5        4.90        3.73     14.39 o 
   6   8   5       14.13       18.40     14.60 o 
   7   8   5        4.34        4.55     17.11 o 
   8   8   5        1.59       -3.19     19.35 o 
  -8   9   5        2.60       10.79     14.12 o 
  -7   9   5        3.06       -1.36     14.12 o 
  -6   9   5        1.32        1.49     13.65 o 
  -5   9   5        2.36        1.97     12.36 o 
  -4   9   5       15.35       26.27     13.10 o 
  -3   9   5      549.96      602.22     16.45 o 
  -2   9   5       11.87        1.56     11.95 o 
  -1   9   5        0.09       -4.01     11.54 o 
   0   9   5       20.10       13.92     11.54 o 
   1   9   5       59.66       93.43     14.06 o 
   2   9   5      661.02      850.66     19.93 o 
   3   9   5        7.03        7.47     13.51 o 
   4   9   5       82.21       81.48     15.21 o 
   5   9   5        0.41        9.98     14.46 o 
   6   9   5        3.02       -7.20     14.05 o 
   7   9   5        0.36       -2.92     16.63 o 
  -8  10   5        2.44       15.34     13.03 o 
  -7  10   5        0.83        8.42     14.26 o 
  -6  10   5       50.87       43.11     13.92 o 
  -5  10   5      500.78      530.96     19.03 o 
  -4  10   5       91.06       97.64     13.44 o 
  -3  10   5        8.45       -4.82     12.56 o 
  -2  10   5       20.16       12.90     12.15 o 
  -1  10   5       57.40       61.65     12.29 o 
   0  10   5       28.75       25.19     11.20 o 
   1  10   5       67.03       72.72     13.58 o 
   2  10   5        5.19        3.12     13.44 o 
   3  10   5      304.96      335.50     17.12 o 
   4  10   5       61.14       60.09     15.48 o 
   5  10   5       10.42        4.62     14.12 o 
   6  10   5        1.53       -0.48     14.87 o 
   7  10   5        6.48        5.57     17.72 o 
  -7  11   5        0.96       -5.43     14.39 o 
  -6  11   5        0.33        0.88     12.76 o 
  -5  11   5       18.98       22.27     13.04 o 
  -4  11   5        1.65       -3.94     12.90 o 
  -3  11   5        1.33        6.04     12.22 o 
  -2  11   5        6.54       -4.41     10.93 o 
  -1  11   5       26.16       24.10     11.61 o 
   0  11   5        0.70        8.35     12.29 o 
   1  11   5      482.04      575.48     17.54 o 
   2  11   5      536.04      622.17     18.70 o 
   3  11   5      178.50      170.74     15.42 o 
   4  11   5       69.46       55.13     15.07 o 
   5  11   5        0.02       -9.03     13.44 o 
   6  11   5       13.14        2.51     17.99 o 
   7  11   5        2.59       -0.41     18.74 o 
  -7  12   5        5.56        9.91     15.95 o 
  -6  12   5        1.23        1.90     13.71 o 
  -5  12   5       68.16       65.66     13.78 o 
  -4  12   5       23.18       32.38     13.37 o 
  -3  12   5        4.59        4.82     10.32 o 
  -2  12   5       25.60       11.68     12.56 o 
  -1  12   5        0.91        3.53     11.34 o 
   0  12   5       66.51       77.34     13.85 o 
   1  12   5       30.77       17.45     12.63 o 
   2  12   5        3.41       -3.26     11.88 o 
   3  12   5      130.90      109.60     13.85 o 
   4  12   5      149.91      119.32     15.55 o 
   5  12   5       54.31       31.98     15.00 o 
   6  12   5        4.94        2.78     16.70 o 
  -6  13   5        8.86       13.37     14.39 o 
  -5  13   5       10.50       13.17     12.90 o 
  -4  13   5        6.53        3.53     11.68 o 
  -3  13   5        2.59       10.93     12.63 o 
  -2  13   5       10.36        6.45     12.56 o 
  -1  13   5       20.38       25.32     13.44 o 
   0  13   5       64.57       93.22     13.65 o 
   1  13   5       16.82       22.06     12.90 o 
   2  13   5       12.57        4.82     12.02 o 
   3  13   5       52.50       53.57     13.51 o 
   4  13   5       59.40       69.32     14.94 o 
   5  13   5        7.31        8.01     15.41 o 
   6  13   5       19.79       16.77     17.86 o 
  -6  14   5       11.45        5.50     14.46 o 
  -5  14   5       16.77       15.07     13.03 o 
  -4  14   5        0.86        6.11     13.10 o 
  -3  14   5       15.25       27.77     12.29 o 
  -2  14   5        1.11       -6.99     11.07 o 
  -1  14   5        1.31        3.39     13.51 o 
   0  14   5        3.50        7.47     13.44 o 
   1  14   5        7.47        8.89     12.63 o 
   2  14   5        1.08       -5.63     12.49 o 
   3  14   5        0.02        2.51     13.78 o 
   4  14   5       26.00       29.60     14.05 o 
   5  14   5        6.76        6.04     14.87 o 
  -5  15   5        6.02       -4.89     14.80 o 
  -4  15   5        0.66       -7.74     13.37 o 
  -3  15   5        3.48        6.99     12.56 o 
  -2  15   5        1.21        4.68     12.15 o 
  -1  15   5       27.73       30.48     13.10 o 
   0  15   5       11.51        9.23     11.47 o 
   1  15   5        2.37       -7.54     13.03 o 
   2  15   5        4.54       21.18     13.65 o 
   3  15   5        1.65       -1.83     12.97 o 
   4  15   5        7.62       -0.68     15.07 o 
   5  15   5       11.71       25.59     15.95 o 
  -4  16   5       20.60       18.06     14.73 o 
  -3  16   5        9.01       20.16     12.83 o 
  -2  16   5       11.54        3.73     12.36 o 
  -1  16   5        3.38        0.34     13.31 o 
   0  16   5        7.35       35.44     12.76 o 
   1  16   5       23.04       18.60     12.97 o 
   2  16   5       20.62      -13.65     13.65 o 
   3  16   5        1.06        2.99     15.14 o 
   4  16   5        0.71       -4.62     15.27 o 
  -3  17   5        0.75        5.77     12.08 o 
  -2  17   5        1.44       15.61     12.63 o 
  -1  17   5       29.04       36.53     13.92 o 
   0  17   5        0.21       -1.15     13.58 o 
   1  17   5        2.82        1.90     13.65 o 
   2  17   5        0.13        4.01     14.05 o 
   3  17   5        0.95       -1.63     14.53 o 
  -2  18   5        0.89        8.08     14.94 o 
  -1  18   5        4.14      -10.52     14.12 o 
   0  18   5        0.01       -9.78     13.65 o 
   1  18   5        4.04        5.91     14.26 o 
  -1 -20   6       43.51       57.85     17.45 o 
   0 -20   6       24.09       -5.57     14.73 o 
   1 -20   6       23.19       21.32     14.26 o 
  -3 -19   6        1.85       -9.50     15.48 o 
  -2 -19   6       24.28       19.69     14.73 o 
  -1 -19   6       22.45       29.60     14.66 o 
   0 -19   6        1.43       10.45     13.85 o 
   1 -19   6       19.68        2.31     13.58 o 
   2 -19   6       20.81        8.83     15.07 o 
   3 -19   6        0.02      -13.51     13.51 o 
  -4 -18   6        0.62       18.33     15.75 o 
  -3 -18   6        0.15       -4.41     14.94 o 
  -2 -18   6        0.67       -2.04     13.65 o 
  -1 -18   6        1.90        6.04     13.98 o 
   0 -18   6        3.25        6.86     14.53 o 
   1 -18   6        2.63       -3.12     12.15 o 
   2 -18   6        0.57      -10.86     14.39 o 
   3 -18   6        0.06       19.69     12.76 o 
   4 -18   6        0.15       -2.58     14.87 o 
  -5 -17   6        1.03        5.02     14.26 o 
  -4 -17   6        3.17        6.52     15.07 o 
  -3 -17   6        0.01       16.29     14.05 o 
  -2 -17   6        5.20        2.44     13.44 o 
  -1 -17   6        8.28        6.99     13.58 o 
   0 -17   6        9.85       13.85     13.31 o 
   1 -17   6       20.16       11.07     13.51 o 
   2 -17   6       11.52        6.25     14.12 o 
   3 -17   6        4.63       16.77     12.70 o 
   4 -17   6        3.44        5.70     12.49 o 
   5 -17   6        3.75        2.72     13.85 o 
  -5 -16   6       10.43       11.61     13.65 o 
  -4 -16   6        4.77        9.91     15.21 o 
  -3 -16   6        1.00       -1.09     13.65 o 
  -2 -16   6       63.08       50.58     13.78 o 
  -1 -16   6        9.71        8.08     12.63 o 
   0 -16   6        5.22        8.01     12.22 o 
   1 -16   6        1.28        2.78     11.68 o 
   2 -16   6       34.60       33.00     15.00 o 
   3 -16   6        5.40       -6.38     12.15 o 
   4 -16   6        0.01      -11.95     12.90 o 
   5 -16   6       36.83       30.08     13.92 o 
   6 -16   6        5.63       18.74     11.74 o 
  -6 -15   6        3.06      -10.18     13.78 o 
  -5 -15   6       20.67       19.21     12.49 o 
  -4 -15   6       62.14       75.30     15.21 o 
  -3 -15   6       25.44        4.48     14.66 o 
  -2 -15   6       62.11       68.92     14.39 o 
  -1 -15   6       37.89       17.86     12.83 o 
   0 -15   6        0.02       -5.23     13.03 o 
   1 -15   6        4.83       -1.56     10.52 o 
   2 -15   6        6.16       -4.01     14.60 o 
   3 -15   6      104.28      107.83     14.26 o 
   4 -15   6       20.44       27.84     12.97 o 
   5 -15   6       20.94       18.81     10.93 o 
   6 -15   6       42.18       58.12     13.58 o 
  -6 -14   6        4.65       14.05     12.70 o 
  -5 -14   6       10.27       18.81     12.08 o 
  -4 -14   6       19.13       19.48     15.55 o 
  -3 -14   6       46.32       31.03     15.28 o 
  -2 -14   6       63.38       61.86     13.92 o 
  -1 -14   6      126.66      114.63     14.53 o 
   0 -14   6      201.02      198.81     16.10 o 
   1 -14   6      222.95      189.17     13.99 o 
   2 -14   6      220.01      246.77     16.37 o 
   3 -14   6       55.10       45.97     13.99 o 
   4 -14   6       47.56       51.74     12.70 o 
   5 -14   6        8.13        5.70     12.90 o 
   6 -14   6       20.03       34.35     11.00 o 
   7 -14   6        3.94        0.41     12.56 o 
  -7 -13   6       10.43       13.85     13.10 o 
  -6 -13   6        3.10       16.84     13.24 o 
  -5 -13   6       15.57       20.30     12.15 o 
  -4 -13   6        1.14        4.82     15.95 o 
  -3 -13   6        0.03        9.44     14.80 o 
  -2 -13   6       11.99       -2.58     13.92 o 
  -1 -13   6        7.72        7.47     12.70 o 
   0 -13   6        0.48       -2.58     12.90 o 
   1 -13   6       16.24        1.90     12.76 o 
   2 -13   6        7.11       13.51     10.59 o 
   3 -13   6      316.42      318.71     14.95 o 
   4 -13   6      126.60      145.87     14.40 o 
   5 -13   6      271.42      217.30     14.88 o 
   6 -13   6       27.58       35.51     13.58 o 
   7 -13   6        6.44       13.31     12.22 o 
  -7 -12   6        7.74        9.57     11.54 o 
  -6 -12   6        1.68       17.24     10.59 o 
  -5 -12   6        0.01       11.20     12.15 o 
  -4 -12   6        3.85        0.95     12.56 o 
  -3 -12   6      453.55      532.94     18.83 o 
  -2 -12   6     1085.31     1080.88     21.86 o 
  -1 -12   6     1057.38      968.02     22.95 o 
   0 -12   6       44.94       45.97     12.76 o 
   1 -12   6      149.92      153.09     14.26 o 
   2 -12   6        0.08       -9.57     13.78 o 
   3 -12   6       30.83       16.63     11.75 o 
   4 -12   6       10.57      -13.37     13.37 o 
   5 -12   6       10.59       21.72     12.08 o 
   6 -12   6       72.34       19.15     11.54 o 
   7 -12   6        1.82       -4.82     13.37 o 
  -8 -11   6        3.26      -10.32     14.12 o 
  -7 -11   6        6.89        4.68     12.90 o 
  -6 -11   6       18.24       41.28     12.56 o 
  -5 -11   6        8.11        8.76     12.56 o 
  -4 -11   6       13.84       10.66     10.66 o 
  -3 -11   6       54.03       43.66     14.39 o 
  -2 -11   6       29.52       35.78     15.00 o 
  -1 -11   6       98.76       83.73     14.53 o 
   0 -11   6       37.87       24.51     12.97 o 
   1 -11   6      175.85      200.65     14.67 o 
   2 -11   6        0.82        2.44     13.92 o 
   3 -11   6        3.37        6.38     11.20 o 
   4 -11   6        6.35       15.21     11.61 o 
   5 -11   6       53.29       53.77     10.46 o 
   6 -11   6       44.79       58.32     13.04 o 
   7 -11   6       11.86       14.94     12.70 o 
   8 -11   6        0.13       12.36     13.58 o 
  -8 -10   6        0.22       14.53     12.97 o 
  -7 -10   6        4.15       -1.77     10.39 o 
  -6 -10   6        1.13       -1.29     12.22 o 
  -5 -10   6       92.55       81.01     10.86 o 
  -4 -10   6       67.58       54.66     10.52 o 
  -3 -10   6      198.70      179.67     16.30 o 
  -2 -10   6      162.12      145.22     17.80 o 
  -1 -10   6       51.56       35.17     15.89 o 
   0 -10   6      361.93      361.13     17.40 o 
   1 -10   6      378.58      361.76     14.95 o 
   2 -10   6       19.78        9.98     14.73 o 
   3 -10   6       31.37       34.97     11.47 o 
   4 -10   6      121.10      124.07     10.66 o 
   5 -10   6       13.35       21.52     10.12 o 
   6 -10   6       24.89       27.56     12.29 o 
   7 -10   6        2.58        9.16     11.68 o 
   8 -10   6       24.99        4.75     12.76 o 
  -8  -9   6        9.39      -11.47     11.54 o 
  -7  -9   6       52.73       66.74     11.61 o 
  -6  -9   6        1.98       -6.59     12.90 o 
  -5  -9   6        2.88        7.74     10.05 o 
  -3  -9   6      381.68      377.70     30.11 o 
  -2  -9   6        0.24        3.26     15.61 o 
  -1  -9   6        0.55        4.48     14.39 o 
   0  -9   6       11.70        4.35     15.07 o 
   1  -9   6        9.56       11.41     12.76 o 
   2  -9   6      150.12      150.31     13.58 o 
   3  -9   6       67.93       63.42      9.85 o 
   4  -9   6       19.14       16.97     11.47 o 
   5  -9   6       54.03       50.31     12.29 o 
   6  -9   6       33.79       32.59     11.81 o 
   7  -9   6       10.58       -0.48     12.36 o 
   8  -9   6        0.16        0.20     12.56 o 
  -8  -8   6       68.17       70.61     14.33 o 
  -7  -8   6      114.64      126.03     13.11 o 
  -6  -8   6      113.14      128.34     13.38 o 
  -5  -8   6      103.68      111.77     13.11 o 
  -2  -8   6      235.04      223.07     15.97 o 
  -1  -8   6        3.17       -8.55     14.46 o 
   0  -8   6     1825.53     1834.41     27.70 o 
   1  -8   6      228.63      200.25     14.13 o 
   2  -8   6      765.92      670.78     16.82 o 
   3  -8   6        1.89       11.61     11.41 o 
   4  -8   6      159.58      147.73     12.09 o 
   5  -8   6       17.34       11.34     12.08 o 
   6  -8   6       87.65      108.03     12.49 o 
   7  -8   6        2.87        4.41     12.22 o 
   8  -8   6       12.59       12.02     13.03 o 
  -9  -7   6       21.73       25.19     12.08 o 
  -8  -7   6       62.20       79.85     13.10 o 
  -7  -7   6        1.84        9.23     12.08 o 
  -6  -7   6      496.00      578.77     15.70 o 
  -3  -7   6        2.04      -10.32     11.47 o 
  -2  -7   6      418.55      425.55     20.20 o 
  -1  -7   6      238.71      268.23     18.08 o 
   0  -7   6        2.17        6.65     15.68 o 
   1  -7   6      973.33      817.85     18.88 o 
   2  -7   6      157.29      120.10     14.54 o 
   3  -7   6      135.38      123.00     13.11 o 
   4  -7   6       99.47      102.34      9.85 o 
   5  -7   6        5.34       11.88     11.47 o 
   6  -7   6      142.05      156.47     13.17 o 
   7  -7   6        0.00       -2.51     13.71 o 
   8  -7   6       10.41        1.22     12.83 o 
  -9  -6   6       44.52       39.58     14.60 o 
  -8  -6   6       12.91       19.69     13.44 o 
  -7  -6   6      295.51      353.86     15.96 o 
  -6  -6   6        1.39       -0.95     12.22 o 
  -5  -6   6       13.58       12.15     10.32 o 
  -3  -6   6       16.07       26.68      9.71 o 
  -2  -6   6     1032.87     1088.82     27.48 o 
  -1  -6   6     1134.44     1065.42     24.10 o 
   0  -6   6      160.45      171.42     16.51 o 
   3  -6   6       72.25       63.97     12.90 o 
   4  -6   6      375.62      368.94     13.32 o 
   5  -6   6       40.11       41.89     13.85 o 
   6  -6   6        0.90       11.41     14.53 o 
   7  -6   6       10.09       14.66     15.41 o 
   8  -6   6        8.81        6.79     14.53 o 
   9  -6   6        0.14       -3.67     13.37 o 
  -9  -5   6       42.77       59.47     14.46 o 
  -8  -5   6       16.57        1.97     12.90 o 
  -7  -5   6       58.79       50.92     13.78 o 
  -6  -5   6        4.01        0.75     12.56 o 
  -5  -5   6       58.46       60.43     12.70 o 
  -3  -5   6     2125.76     2250.94     23.48 o 
  -2  -5   6     2658.44     2906.86     34.09 o 
  -1  -5   6       43.35       40.06     14.87 o 
   0  -5   6      524.46      527.15     20.43 o 
   1  -5   6       53.12       44.95     13.92 o 
   2  -5   6      421.66      403.16     20.61 o 
   3  -5   6      392.86      398.37     16.52 o 
   4  -5   6       49.57       60.70     15.35 o 
   5  -5   6       20.39       30.69     13.24 o 
   6  -5   6       39.28       48.21     12.90 o 
   7  -5   6        5.12       15.82     13.78 o 
   8  -5   6       21.34       12.49     14.05 o 
   9  -5   6        1.58       -1.15     15.41 o 
  -9  -4   6       56.98       47.80     14.87 o 
  -8  -4   6       10.62       16.36     12.49 o 
  -7  -4   6        5.74       -0.14     12.76 o 
  -6  -4   6       43.05       54.38     11.34 o 
  -5  -4   6      308.90      360.68     14.75 o 
  -4  -4   6      213.30      226.17     14.13 o 
  -3  -4   6       28.54       25.73     11.68 o 
  -2  -4   6     1245.85     1185.73     24.59 o 
  -1  -4   6       19.35       19.55     14.87 o 
   0  -4   6     1604.33     1570.89     28.73 o 
   1  -4   6     1270.10     1088.90     25.17 o 
   2  -4   6     1766.48     1653.98     22.32 o 
   3  -4   6      402.13      459.00     14.76 o 
   4  -4   6       16.44       23.90     12.76 o 
   5  -4   6        2.32       -7.60     14.32 o 
   6  -4   6        1.31       -9.84     13.65 o 
   7  -4   6        1.38        0.14     13.17 o 
   8  -4   6        1.03       -2.92     14.80 o 
   9  -4   6        2.74        6.65     15.48 o 
  -9  -3   6       41.23       19.62     20.23 o 
  -8  -3   6       36.60       31.91     17.31 o 
  -7  -3   6       55.00       46.92     16.77 o 
  -6  -3   6       14.22       21.32     14.80 o 
  -5  -3   6      539.77      562.09     21.76 o 
  -4  -3   6      162.85      196.11     17.25 o 
  -3  -3   6        8.60        4.55     17.18 o 
  -2  -3   6      620.57      673.51     22.95 o 
  -1  -3   6      680.45      646.73     22.98 o 
   0  -3   6      963.87      868.38     24.06 o 
   1  -3   6     1824.85     1735.77     27.74 o 
   2  -3   6      133.23      118.07     15.76 o 
   3  -3   6     1657.51     1606.56     23.72 o 
   4  -3   6       31.19       30.08     13.10 o 
   5  -3   6        3.03       -5.84     12.63 o 
   6  -3   6        3.54       -4.89     14.32 o 
   7  -3   6        3.68        0.41     13.17 o 
   8  -3   6        0.16       -0.34     13.98 o 
   9  -3   6        0.82        9.64     14.53 o 
  -9  -2   6        9.46        8.69     17.52 o 
  -8  -2   6        3.58        0.48     15.55 o 
  -7  -2   6       16.27       18.53     14.73 o 
  -6  -2   6        4.93       -0.20     14.80 o 
  -5  -2   6       22.98       20.44     14.39 o 
  -4  -2   6        0.73        0.88     12.70 o 
  -3  -2   6       53.76       63.56     17.38 o 
  -2  -2   6      270.87      252.04     17.34 o 
  -1  -2   6      407.86      361.35     19.33 o 
   0  -2   6      127.59      141.14     17.94 o 
   1  -2   6     6833.81     6348.21     46.01 o 
   2  -2   6     8174.07     8138.67     48.93 o 
   3  -2   6      821.37      845.68     19.55 o 
   4  -2   6       15.91       15.55     13.51 o 
   5  -2   6        1.17       -6.99     13.85 o 
   6  -2   6      237.76      231.30     15.08 o 
   7  -2   6       67.67       77.88     14.05 o 
   8  -2   6        0.89        1.29     13.65 o 
   9  -2   6        2.28        8.28     15.14 o 
  -9  -1   6        0.73        3.87     16.70 o 
  -8  -1   6        0.52        8.69     15.34 o 
  -7  -1   6       14.70        7.06     14.66 o 
  -6  -1   6        6.88        5.43     13.65 o 
  -5  -1   6       70.04       73.06     13.58 o 
  -4  -1   6       14.51       26.34     12.70 o 
  -3  -1   6     1862.96     1954.04     27.86 o 
  -2  -1   6     3957.25     4280.02     39.97 o 
  -1  -1   6       19.06       17.25     17.25 o 
   0  -1   6      250.55      220.44     20.34 o 
   1  -1   6      414.35      409.27     18.99 o 
   2  -1   6      219.10      217.02     15.97 o 
   3  -1   6     7073.73     7337.99     44.27 o 
   4  -1   6     1897.28     2055.46     25.22 o 
   5  -1   6       79.28       89.02     13.85 o 
   6  -1   6      386.86      396.46     15.90 o 
   7  -1   6       25.94       38.43     13.04 o 
   8  -1   6        1.33       -8.83     13.78 o 
   9  -1   6       24.14       17.11     15.21 o 
  -9   0   6        0.25        6.31     15.95 o 
  -8   0   6        4.83        9.23     14.87 o 
  -7   0   6        0.36       -3.26     12.97 o 
  -6   0   6        1.03       10.59     13.92 o 
  -5   0   6       11.06       12.70     13.99 o 
  -4   0   6      571.48      572.00     19.05 o 
  -3   0   6        5.73        1.56     14.53 o 
  -2   0   6      790.47      844.61     22.91 o 
  -1   0   6        0.33        0.68     15.95 o 
   0   0   6       19.12        3.26     17.86 o 
   1   0   6       22.32       26.68     16.91 o 
   2   0   6      439.24      430.94     18.30 o 
   3   0   6        0.38       -3.05     11.34 o 
   4   0   6      736.45      688.13     18.65 o 
   5   0   6       48.69       54.25     13.99 o 
   6   0   6      977.26      994.57     21.10 o 
   7   0   6        1.48       -5.97     11.41 o 
   8   0   6        1.70       -7.06     12.49 o 
   9   0   6        0.02       -0.61     14.05 o 
  -9   1   6       18.33       26.95     15.95 o 
  -8   1   6        0.21        0.75     14.32 o 
  -7   1   6        0.17        4.14     13.65 o 
  -6   1   6        7.93        6.04     13.24 o 
  -5   1   6      215.95      220.71     15.83 o 
  -4   1   6      107.35      115.86     15.14 o 
  -3   1   6       20.63       15.55     14.39 o 
  -2   1   6       88.58       83.34     15.01 o 
  -1   1   6     1287.90     1308.64     26.01 o 
   0   1   6       25.10       29.13     15.55 o 
   1   1   6      261.89      284.84     17.14 o 
   2   1   6     2008.85     2036.79     28.60 o 
   3   1   6     3201.15     3329.49     32.12 o 
   4   1   6     1249.22     1236.61     22.50 o 
   5   1   6        1.32       -0.81     13.92 o 
   6   1   6      389.96      432.54     16.51 o 
   7   1   6        0.69       -7.26     13.98 o 
   8   1   6        5.27       13.24     13.51 o 
   9   1   6       18.19       21.11     15.14 o 
  -9   2   6       27.16       16.16     15.55 o 
  -8   2   6       17.55       21.59     13.65 o 
  -7   2   6        2.05       -5.63     12.83 o 
  -6   2   6        4.37        6.79     12.70 o 
  -5   2   6      375.98      409.96     16.86 o 
  -4   2   6      313.78      318.20     16.99 o 
  -3   2   6     2594.40     2612.83     30.47 o 
  -2   2   6     2065.92     2156.63     27.98 o 
  -1   2   6      334.77      314.80     16.26 o 
   0   2   6       59.31       83.80     16.03 o 
   1   2   6      225.18      244.64     16.79 o 
   2   2   6       70.19       53.79     15.89 o 
   3   2   6      159.67      173.50     15.69 o 
   4   2   6       92.25      102.20     15.35 o 
   5   2   6       12.34       18.06     13.24 o 
   6   2   6        4.80       -2.31     13.31 o 
   7   2   6       35.12       44.54     13.65 o 
   8   2   6       24.86       23.56     13.44 o 
   9   2   6        9.85        6.59     14.53 o 
  -9   3   6       75.43       69.66     16.43 o 
  -8   3   6        0.04        4.41     14.19 o 
  -7   3   6        1.06        3.33     12.29 o 
  -6   3   6       10.29        5.43     13.85 o 
  -5   3   6      120.07      109.07     14.19 o 
  -4   3   6      120.25      112.13     14.53 o 
  -3   3   6       45.74       45.02     14.06 o 
  -2   3   6      647.80      631.83     19.13 o 
  -1   3   6       53.61       65.94     15.55 o 
   0   3   6      330.33      357.05     18.29 o 
   1   3   6     1472.37     1499.42     24.83 o 
   2   3   6      246.55      257.71     16.38 o 
   3   3   6      274.60      276.25     17.13 o 
   4   3   6      541.45      521.41     18.63 o 
   5   3   6       45.88       49.43     13.92 o 
   6   3   6       49.68       66.06     15.14 o 
   7   3   6       13.27       30.35     12.97 o 
   8   3   6        4.83        6.25     13.37 o 
   9   3   6        0.81       -3.05     14.60 o 
  -9   4   6       17.78       13.03     15.55 o 
  -8   4   6       95.61      102.53     16.30 o 
  -7   4   6      273.33      250.53     15.56 o 
  -6   4   6       66.75       62.94     12.83 o 
  -5   4   6       15.11        8.76     13.44 o 
  -4   4   6      357.83      383.27     16.79 o 
  -3   4   6      499.37      466.93     16.26 o 
  -2   4   6      126.55      133.34     13.11 o 
  -1   4   6       13.39       19.08     13.04 o 
   0   4   6     1660.55     1586.40     26.01 o 
   1   4   6      449.98      456.14     16.80 o 
   2   4   6      271.14      310.32     16.58 o 
   3   4   6      225.04      250.57     16.51 o 
   4   4   6       82.14       98.60     14.67 o 
   5   4   6       27.63       44.81     14.66 o 
   6   4   6       43.79       49.36     14.73 o 
   7   4   6        5.74       -7.47     13.31 o 
   8   4   6        5.54        6.72     15.07 o 
  -9   5   6        0.90        1.77     14.60 o 
  -8   5   6       15.59        0.41     14.05 o 
  -7   5   6        0.42       16.90     13.51 o 
  -6   5   6      298.44      306.33     15.83 o 
  -5   5   6       51.67       59.34     13.38 o 
  -4   5   6       93.52       94.32     14.40 o 
  -3   5   6        9.07        7.40     11.95 o 
  -2   5   6        5.25       11.27     13.10 o 
  -1   5   6       57.72       75.85     14.06 o 
   0   5   6      348.52      436.37     16.73 o 
   1   5   6      444.12      466.78     17.21 o 
   2   5   6      591.04      631.56     19.05 o 
   3   5   6       12.26       14.60     14.94 o 
   4   5   6        0.23       -2.24     12.97 o 
   5   5   6      304.55      326.26     16.92 o 
   6   5   6        7.24        5.02     13.71 o 
   7   5   6       38.02       30.82     13.78 o 
   8   5   6        3.62        0.20     15.75 o 
  -8   6   6       35.64       14.39     14.33 o 
  -7   6   6       77.49       66.68     13.72 o 
  -6   6   6       31.41       19.49     12.76 o 
  -5   6   6      153.38      161.57     14.19 o 
  -4   6   6       34.22       35.71     12.70 o 
  -3   6   6        5.04        5.36     12.76 o 
  -2   6   6       16.64       11.95     12.22 o 
  -1   6   6      921.57     1014.22     19.35 o 
   0   6   6     1556.74     1732.75     23.22 o 
   1   6   6      902.86      991.73     20.03 o 
   2   6   6      449.38      495.08     17.75 o 
   3   6   6       39.95       52.28     13.92 o 
   4   6   6        8.82       -3.94     13.24 o 
   5   6   6       63.78       52.35     14.39 o 
   6   6   6        4.54       -7.26     14.94 o 
   7   6   6        0.52        2.58     14.19 o 
   8   6   6        5.62       -1.02     16.97 o 
  -8   7   6       17.80       16.23     13.99 o 
  -7   7   6       11.35        9.91     13.37 o 
  -6   7   6      217.77      209.00     15.21 o 
  -5   7   6      177.92      176.93     14.67 o 
  -4   7   6       48.87       38.16     12.56 o 
  -3   7   6       20.54       21.11     12.29 o 
  -2   7   6       26.19       32.45     12.29 o 
  -1   7   6      222.55      198.05     14.40 o 
   0   7   6       11.94       11.00     11.34 o 
   1   7   6      257.58      270.78     15.29 o 
   2   7   6       50.10       57.71     13.65 o 
   3   7   6       20.40        6.65     13.65 o 
   4   7   6       75.96       85.28     13.99 o 
   5   7   6        4.71        7.94     13.58 o 
   6   7   6        9.79        8.15     13.78 o 
   7   7   6        0.59       -2.99     15.82 o 
   8   7   6       17.35       18.60     17.31 o 
  -8   8   6        5.14       14.05     12.83 o 
  -7   8   6        8.55        8.62     13.92 o 
  -6   8   6       10.00       13.10     14.05 o 
  -5   8   6       52.27       45.35     14.19 o 
  -4   8   6      187.52      179.72     14.13 o 
  -3   8   6        6.71        3.80     12.63 o 
  -2   8   6        6.67       -4.21     11.88 o 
  -1   8   6       54.85       53.30     12.56 o 
   0   8   6      201.19      228.66     14.20 o 
   1   8   6       11.24       19.08     12.42 o 
   2   8   6        0.49       -1.36     13.92 o 
   3   8   6      553.89      601.27     18.97 o 
   4   8   6       10.90       15.41     12.63 o 
   5   8   6        8.21        9.50     13.71 o 
   6   8   6        0.07        3.26     13.03 o 
   7   8   6        0.76        4.21     16.09 o 
   8   8   6        4.58       -7.20     19.14 o 
  -8   9   6        6.03        8.62     14.53 o 
  -7   9   6        6.38        0.34     13.78 o 
  -6   9   6       10.98        5.02     13.51 o 
  -5   9   6        0.28       -2.92     13.37 o 
  -4   9   6      748.97      777.11     18.98 o 
  -3   9   6     1333.43     1478.10     19.83 o 
  -2   9   6      312.42      333.63     14.47 o 
  -1   9   6        1.43        9.03     10.59 o 
   0   9   6        4.89        6.59     12.76 o 
   1   9   6      102.70      139.35     14.13 o 
   2   9   6        5.87        7.94     13.24 o 
   3   9   6        0.54        7.06     12.70 o 
   4   9   6        9.15       -5.50     13.85 o 
   5   9   6        0.17        0.68     14.26 o 
   6   9   6       12.96       10.73     13.99 o 
   7   9   6        5.32        2.38     16.16 o 
  -7  10   6        4.60        1.97     14.46 o 
  -6  10   6        0.27       -9.44     13.37 o 
  -5  10   6       75.99       85.28     14.87 o 
  -4  10   6       69.56       63.96     13.58 o 
  -3  10   6        6.69       12.36     10.45 o 
  -2  10   6       12.94        9.57     10.32 o 
  -1  10   6       37.05       40.26     11.07 o 
   0  10   6        1.88       -2.72     12.02 o 
   1  10   6      202.90      227.15     15.28 o 
   2  10   6      119.84      117.96     14.67 o 
   3  10   6      104.70      107.09     13.72 o 
   4  10   6        0.01        2.44     12.83 o 
   5  10   6       31.35       23.22     14.60 o 
   6  10   6        4.70        4.07     15.07 o 
   7  10   6        1.60        3.05     16.36 o 
  -7  11   6        6.85        1.70     14.60 o 
  -6  11   6       65.32       56.29     14.73 o 
  -5  11   6        9.89        8.21     13.17 o 
  -4  11   6       10.94        9.71     13.10 o 
  -3  11   6      332.36      319.47     14.68 o 
  -2  11   6       87.33       82.71     12.02 o 
  -1  11   6       11.23        3.39     11.74 o 
   0  11   6      329.58      411.29     15.76 o 
   1  11   6        6.63        6.92     12.97 o 
   2  11   6       22.47       23.22     12.83 o 
   3  11   6      211.85      213.00     15.28 o 
   4  11   6      147.39      134.39     15.96 o 
   5  11   6        1.06       -9.44     13.37 o 
   6  11   6        1.85        6.79     16.09 o 
   7  11   6        3.32        9.84     17.92 o 
  -7  12   6        6.78       -7.06     14.05 o 
  -6  12   6        0.19        8.08     12.56 o 
  -5  12   6        5.05        3.46     13.65 o 
  -4  12   6        4.40        4.68     12.36 o 
  -3  12   6        0.00        8.21     10.79 o 
  -2  12   6       79.97       63.96     12.36 o 
  -1  12   6       86.37      106.88     12.15 o 
   0  12   6        8.51        1.09     13.17 o 
   1  12   6        2.22        9.64     12.76 o 
   2  12   6       21.46       24.58     11.88 o 
   3  12   6       28.13       33.20     12.70 o 
   4  12   6       25.59       23.42     13.10 o 
   5  12   6        0.24       -4.14     13.44 o 
   6  12   6        0.43        0.20     15.34 o 
  -6  13   6        0.16        3.46     15.27 o 
  -5  13   6        0.00        7.33     14.39 o 
  -4  13   6       22.97       16.29     13.04 o 
  -3  13   6       13.61       11.54     12.02 o 
  -2  13   6        7.11        6.99     12.83 o 
  -1  13   6       10.86       11.95     12.02 o 
   0  13   6       13.73       23.29     13.31 o 
   1  13   6        0.22        0.81     13.03 o 
   2  13   6        0.07        1.29     11.61 o 
   3  13   6      122.57      112.18     14.80 o 
   4  13   6        0.42       -5.91     13.37 o 
   5  13   6       22.81       19.48     15.48 o 
   6  13   6        1.61      -10.05     15.34 o 
  -6  14   6        0.06       11.34     14.80 o 
  -5  14   6       22.78       24.85     13.65 o 
  -4  14   6       27.97       36.05     13.24 o 
  -3  14   6        0.01       10.18     11.61 o 
  -2  14   6       28.42       47.93     12.97 o 
  -1  14   6       11.53       28.17     11.95 o 
   0  14   6        1.66       -0.07     14.26 o 
   1  14   6       10.56        1.02     12.83 o 
   2  14   6        1.00       -6.86     12.36 o 
   3  14   6        0.52        6.25     13.65 o 
   4  14   6        3.67       11.00     14.60 o 
   5  14   6        0.00       -4.41     15.21 o 
  -5  15   6        1.27       -7.26     14.94 o 
  -4  15   6       12.21       10.12     13.58 o 
  -3  15   6        3.55       11.13     13.51 o 
  -2  15   6        3.14       19.28     12.49 o 
  -1  15   6       16.23       16.29     11.61 o 
   0  15   6        9.14        4.14     12.49 o 
   1  15   6        0.13       -2.17     12.70 o 
   2  15   6       12.49       -0.48     13.10 o 
   3  15   6       38.15       18.53     14.80 o 
   4  15   6        5.07       16.84     15.48 o 
  -4  16   6       38.61       41.41     14.53 o 
  -3  16   6        0.87        4.96     11.47 o 
  -2  16   6       32.84       42.09     12.70 o 
  -1  16   6        0.04       -1.36     12.42 o 
   0  16   6        1.73       -3.67     12.76 o 
   1  16   6        3.53       -4.89     13.03 o 
   2  16   6        9.69       16.77     14.53 o 
   3  16   6        5.17        2.31     13.65 o 
  -3  17   6        0.47        7.13     13.98 o 
  -2  17   6        2.27       -3.67     13.65 o 
  -1  17   6       73.27       66.54     13.44 o 
   0  17   6       45.28       61.99     14.12 o 
   1  17   6        6.33       13.65     13.10 o 
   2  17   6        0.20       -1.90     13.65 o 
  -1  18   6       26.92       29.80     14.05 o 
   0  18   6        2.03        4.01     14.32 o 
  -1 -20   7       11.88        6.31     16.56 o 
   0 -20   7       13.93       16.90     14.39 o 
   1 -20   7       40.05       30.48     14.46 o 
  -3 -19   7       13.27       13.10     15.82 o 
  -2 -19   7        0.09      -13.85     14.05 o 
  -1 -19   7        1.20        8.35     14.60 o 
   0 -19   7       14.50        2.04     14.19 o 
   1 -19   7        2.03       -7.54     13.24 o 
   2 -19   7        4.88       11.95     14.80 o 
   3 -19   7        1.12       -1.22     13.44 o 
  -4 -18   7        1.02      -10.12     16.63 o 
  -3 -18   7       13.36        9.98     14.87 o 
  -2 -18   7        0.89       -8.83     14.12 o 
  -1 -18   7        3.90       22.27     12.29 o 
   0 -18   7       27.41       23.63     13.92 o 
   1 -18   7       39.09       20.03     13.44 o 
   2 -18   7       24.46       23.97     14.39 o 
   3 -18   7        1.25        5.84     13.51 o 
   4 -18   7        1.18       -3.46     14.53 o 
  -5 -17   7        0.14       11.81     13.17 o 
  -4 -17   7        0.23        4.55     16.97 o 
  -3 -17   7        4.39       23.15     14.39 o 
  -2 -17   7        0.23        2.24     13.71 o 
  -1 -17   7        0.00       -4.14     12.42 o 
   0 -17   7        2.43       -7.06     13.17 o 
   1 -17   7        6.65        5.91     12.22 o 
   2 -17   7        1.88       -4.21     12.29 o 
   3 -17   7        3.12        6.25     12.36 o 
   4 -17   7        8.41       18.74     13.99 o 
   5 -17   7        8.82       -5.09     13.17 o 
  -5 -16   7       21.02       21.86     12.63 o 
  -4 -16   7       10.23       11.20     16.56 o 
  -3 -16   7       44.52       43.38     14.26 o 
  -2 -16   7       89.79       99.75     14.73 o 
  -1 -16   7        0.71       -5.36     13.37 o 
   0 -16   7        8.54        3.53     13.17 o 
   1 -16   7       26.28       33.00     12.29 o 
   2 -16   7       24.23       25.66     14.87 o 
   3 -16   7        0.05        4.82     11.54 o 
   4 -16   7        0.51       -9.64     12.63 o 
   5 -16   7        9.71        0.27     13.03 o 
   6 -16   7       12.19        5.43     11.61 o 
  -6 -15   7       30.31       37.00     13.04 o 
  -5 -15   7       18.40        2.92     13.58 o 
  -4 -15   7        0.47        1.22     15.07 o 
  -3 -15   7       21.34       18.33     14.12 o 
  -2 -15   7        7.34       18.87     13.24 o 
  -1 -15   7        2.42       -1.97     12.63 o 
   0 -15   7       29.25       30.48     14.12 o 
   1 -15   7      105.52      106.54     14.26 o 
   2 -15   7        3.35        7.60     14.66 o 
   3 -15   7       25.26       23.02     12.56 o 
   4 -15   7        0.94      -10.39     10.39 o 
   5 -15   7        0.07      -11.95     11.95 o 
   6 -15   7        0.03        8.83     13.10 o 
  -6 -14   7        4.77       15.07     11.88 o 
  -5 -14   7       12.51       17.52     12.63 o 
  -4 -14   7        7.18       15.07     14.39 o 
  -3 -14   7       32.71       27.09     14.05 o 
  -2 -14   7      508.27      456.16     18.15 o 
  -1 -14   7        1.84       -2.51     13.92 o 
   0 -14   7      137.49      144.65     14.53 o 
   1 -14   7      114.73      108.18     13.24 o 
   2 -14   7       12.51       15.89     13.51 o 
   3 -14   7      120.71      114.90     14.67 o 
   4 -14   7      505.45      545.01     15.02 o 
   5 -14   7       42.83       30.48     11.81 o 
   6 -14   7        1.31        5.36     12.15 o 
   7 -14   7       20.53       21.11     12.97 o 
  -7 -13   7        4.42      -12.29     13.24 o 
  -6 -13   7       13.06       15.82     12.49 o 
  -5 -13   7       11.45       13.92     10.25 o 
  -4 -13   7        0.01      -13.17     13.17 o 
  -3 -13   7        0.66        0.34     13.98 o 
  -2 -13   7        6.57        6.38     13.92 o 
  -1 -13   7     1068.07      967.36     20.76 o 
   0 -13   7      311.49      333.41     16.37 o 
   1 -13   7      165.96      120.08     14.33 o 
   2 -13   7       11.71       -3.39     12.36 o 
   3 -13   7       28.60       47.25     13.04 o 
   4 -13   7        3.40        7.26     12.29 o 
   5 -13   7       94.68       62.27     12.63 o 
   6 -13   7       23.60        9.37     12.76 o 
   7 -13   7       18.66       10.79     12.22 o 
  -7 -12   7        0.62      -10.32     10.32 o 
  -6 -12   7       13.89        1.43     13.10 o 
  -5 -12   7       64.92       78.69     13.24 o 
  -4 -12   7        0.61       -0.95     12.90 o 
  -3 -12   7       13.87        9.50     14.53 o 
  -2 -12   7      587.99      606.47     19.86 o 
  -1 -12   7       32.91       27.77     13.85 o 
   0 -12   7       43.98       19.62     12.83 o 
   1 -12   7       27.02       25.53     13.04 o 
   2 -12   7       26.63       30.42     13.78 o 
   3 -12   7        4.68        5.16      9.64 o 
   4 -12   7      356.81      338.44     14.27 o 
   5 -12   7      267.82      346.10     14.54 o 
   6 -12   7       24.92       32.04     13.24 o 
   7 -12   7       13.15        6.99     12.08 o 
  -8 -11   7       22.96       36.32     14.39 o 
  -7 -11   7        4.29        8.42     12.15 o 
  -6 -11   7       41.01       38.50     11.68 o 
  -5 -11   7       10.78       22.13     11.13 o 
  -4 -11   7       35.11       36.59     12.22 o 
  -3 -11   7      168.95      179.85     17.25 o 
  -2 -11   7      862.63      877.07     20.83 o 
  -1 -11   7       99.19       69.95     15.75 o 
   0 -11   7      327.40      290.24     16.79 o 
   1 -11   7       11.08        1.56     12.97 o 
   2 -11   7       21.39       22.06     14.12 o 
   3 -11   7        3.55        0.81     11.34 o 
   4 -11   7       45.45       63.62     13.44 o 
   5 -11   7       32.44       37.68     13.17 o 
   6 -11   7        1.69        8.01     11.00 o 
   7 -11   7        6.84        3.46     11.00 o 
   8 -11   7       10.92        4.14     13.85 o 
  -8 -10   7        0.27       -3.73     14.05 o 
  -7 -10   7       14.68       31.50     13.10 o 
  -6 -10   7        0.84        8.69     11.47 o 
  -5 -10   7        1.97       -3.05     10.59 o 
  -4 -10   7      124.98      132.76     12.70 o 
  -3 -10   7       45.57       39.11     16.16 o 
  -2 -10   7       21.58        9.03     16.23 o 
  -1 -10   7       26.05       29.13     15.41 o 
   0 -10   7       21.25       15.14     13.58 o 
   1 -10   7       11.96       14.53     12.22 o 
   2 -10   7       12.82        9.37     10.39 o 
   3 -10   7       74.20       62.61     12.63 o 
   4 -10   7       19.02       15.07     10.46 o 
   5 -10   7       79.28       70.48     11.68 o 
   6 -10   7        1.80       -3.60     11.54 o 
   7 -10   7        0.80       -9.23     13.17 o 
   8 -10   7        0.78        3.87     12.49 o 
  -8  -9   7        0.71       10.93     13.98 o 
  -7  -9   7       76.08       94.18     13.92 o 
  -6  -9   7       24.52       30.21     12.08 o 
  -5  -9   7       53.56       57.98     12.09 o 
  -3  -9   7        0.34        2.38     24.71 o 
  -2  -9   7      107.18       98.00     17.93 o 
  -1  -9   7       19.02       26.00     14.46 o 
   0  -9   7      264.94      271.20     16.17 o 
   1  -9   7      266.84      255.43     14.88 o 
   2  -9   7        0.01       13.98     12.22 o 
   3  -9   7       12.95        1.36     11.47 o 
   4  -9   7       40.70       36.39     11.54 o 
   5  -9   7        0.80        4.01     11.13 o 
   6  -9   7        3.92       24.03     12.56 o 
   7  -9   7       14.47       24.24     11.20 o 
   8  -9   7       18.90        9.50     11.75 o 
  -8  -8   7        6.98        0.81     13.65 o 
  -7  -8   7        2.67      -10.66     10.66 o 
  -6  -8   7       14.29       15.82     12.97 o 
  -5  -8   7        8.44      -12.08     12.08 o 
  -2  -8   7        0.42       -5.16     14.32 o 
  -1  -8   7      285.73      336.89     17.26 o 
   0  -8   7      580.70      493.59     19.32 o 
   1  -8   7      549.35      486.90     16.94 o 
   2  -8   7      100.41      113.21     13.04 o 
   3  -8   7        0.46        3.33     11.41 o 
   4  -8   7       40.74       30.21     11.47 o 
   5  -8   7       16.62       21.11     11.47 o 
   6  -8   7        1.61        2.72     13.17 o 
   7  -8   7       14.06        6.11     11.95 o 
   8  -8   7        0.79        1.56     12.97 o 
  -8  -7   7        0.08       -0.68     12.56 o 
  -7  -7   7      132.81      149.53     13.79 o 
  -6  -7   7       16.22       23.42     13.44 o 
  -3  -7   7       70.01       53.78      9.64 o 
  -2  -7   7      313.02      338.29     18.62 o 
  -1  -7   7      146.46      116.77     13.99 o 
   0  -7   7      854.07      854.48     21.60 o 
   1  -7   7      248.46      269.46     15.29 o 
   2  -7   7      957.18     1051.85     19.08 o 
   4  -7   7      184.17      165.26     12.70 o 
   5  -7   7       37.15       40.06     11.61 o 
   6  -7   7       40.26       43.93     13.17 o 
   7  -7   7       74.97       83.86     13.85 o 
   8  -7   7       13.31       11.47     12.49 o 
  -9  -6   7       19.87       21.05     13.24 o 
  -8  -6   7       23.47       13.31     11.27 o 
  -7  -6   7       17.19       22.40     13.24 o 
  -6  -6   7      389.33      428.04     15.63 o 
  -5  -6   7      318.73      305.02     14.54 o 
  -3  -6   7        6.56        1.36     11.74 o 
  -2  -6   7        7.01        6.59     16.16 o 
  -1  -6   7      801.31      895.00     20.85 o 
   0  -6   7     2056.39     2210.46     31.19 o 
   1  -6   7        7.40        2.10     13.65 o 
   2  -6   7       34.97       21.32     16.02 o 
   3  -6   7       29.36       29.53      9.64 o 
   4  -6   7       40.16       31.23     12.02 o 
   5  -6   7       10.72        0.81     12.49 o 
   6  -6   7        0.69       10.73     14.94 o 
   7  -6   7        4.19       -0.61     14.80 o 
   8  -6   7       31.43       28.65     14.33 o 
   9  -6   7        0.00       -3.33     15.55 o 
  -9  -5   7        1.89       -2.10     12.83 o 
  -8  -5   7      129.70      123.93     12.36 o 
  -7  -5   7      189.10      238.80     14.94 o 
  -6  -5   7      265.73      344.76     14.74 o 
  -5  -5   7        0.04       -0.34     11.81 o 
  -3  -5   7      251.21      301.58     12.98 o 
  -2  -5   7     1236.51     1267.92     25.60 o 
  -1  -5   7       43.18       52.69     13.85 o 
   0  -5   7      153.31      139.01     17.12 o 
   1  -5   7       86.30      100.72     16.50 o 
   2  -5   7      101.03       98.55     14.26 o 
   3  -5   7        2.26        5.16     10.25 o 
   4  -5   7      167.55      176.67     13.72 o 
   5  -5   7       13.23       21.59     14.32 o 
   6  -5   7       49.32       52.21     13.58 o 
   7  -5   7        5.43        0.41     12.97 o 
   8  -5   7        7.98        2.17     14.60 o 
   9  -5   7        2.38        1.97     14.94 o 
  -9  -4   7       94.08       40.88     14.60 o 
  -8  -4   7       79.95       87.52     13.38 o 
  -7  -4   7        0.15        6.59     12.70 o 
  -6  -4   7       26.45       22.00     13.10 o 
  -5  -4   7        0.22       -5.63     12.08 o 
  -4  -4   7      255.64      280.01     12.37 o 
  -3  -4   7      197.98      231.21     16.78 o 
  -2  -4   7      939.92     1011.00     24.28 o 
  -1  -4   7        1.28       -5.23     15.00 o 
   0  -4   7     1263.35     1201.18     25.09 o 
   1  -4   7       99.47      114.32     14.60 o 
   2  -4   7      264.64      267.94     15.43 o 
   3  -4   7        0.18        9.23     13.92 o 
   4  -4   7       32.31       30.89     12.63 o 
   5  -4   7        9.46       -7.06     12.08 o 
   6  -4   7      136.68      166.04     15.96 o 
   7  -4   7       19.77       10.79     13.51 o 
   8  -4   7       12.88       10.73     14.60 o 
   9  -4   7        2.65       -2.51     15.61 o 
  -9  -3   7       75.37      115.83     14.53 o 
  -8  -3   7       14.97       15.82     16.36 o 
  -7  -3   7       39.89       53.23     17.25 o 
  -6  -3   7        0.66       -4.34     16.50 o 
  -5  -3   7       39.90       62.60     15.28 o 
  -4  -3   7        4.00        2.92     13.99 o 
  -3  -3   7       38.12       44.47     16.43 o 
  -2  -3   7      333.17      328.85     19.04 o 
  -1  -3   7       69.49       63.30     14.87 o 
   0  -3   7       20.92       25.33     16.09 o 
   1  -3   7      496.03      434.21     17.50 o 
   2  -3   7      156.62      132.69     15.49 o 
   3  -3   7       60.29       73.40     12.15 o 
   4  -3   7      925.19      888.79     18.18 o 
   5  -3   7       76.41       89.29     14.19 o 
   6  -3   7       62.54       69.80     13.51 o 
   7  -3   7       63.15       63.48     13.44 o 
   8  -3   7       29.10       15.48     14.26 o 
   9  -3   7        3.52        8.28     14.46 o 
  -9  -2   7        7.88       -3.80     18.06 o 
  -8  -2   7       26.50       31.71     16.57 o 
  -7  -2   7        2.01        3.60     14.32 o 
  -6  -2   7        0.45       -2.85     14.32 o 
  -5  -2   7      356.48      364.75     17.06 o 
  -4  -2   7      332.92      362.27     17.74 o 
  -3  -2   7     2855.14     3088.81     32.64 o 
  -2  -2   7     2396.31     2513.60     29.96 o 
  -1  -2   7     2580.01     2575.92     33.71 o 
   0  -2   7       28.87       45.15     16.64 o 
   1  -2   7      845.50      801.77     20.74 o 
   2  -2   7       75.02       58.95     14.87 o 
   3  -2   7      176.85      164.48     13.72 o 
   4  -2   7      128.30      133.66     14.33 o 
   5  -2   7       26.36       24.37     13.24 o 
   6  -2   7       69.38       91.94     13.85 o 
   7  -2   7        4.18       -0.07     13.37 o 
   8  -2   7       28.14       23.35     14.19 o 
   9  -2   7       11.43        0.00     14.32 o 
  -9  -1   7        8.28        5.23     17.24 o 
  -8  -1   7        0.08       -5.30     15.21 o 
  -7  -1   7       31.62       39.24     14.26 o 
  -6  -1   7       41.60       38.84     14.53 o 
  -5  -1   7       72.19       81.75     14.73 o 
  -4  -1   7      537.24      563.87     17.28 o 
  -3  -1   7        6.51       16.50     13.71 o 
  -2  -1   7     2257.02     2491.89     31.25 o 
  -1  -1   7      816.19      759.53     21.83 o 
   0  -1   7      362.90      312.26     17.56 o 
   1  -1   7      483.35      497.74     17.91 o 
   2  -1   7      256.67      266.73     16.72 o 
   3  -1   7     1212.71     1087.98     20.60 o 
   4  -1   7      179.31      200.26     14.27 o 
   5  -1   7      615.88      638.35     18.09 o 
   6  -1   7       77.83      101.78     13.51 o 
   7  -1   7        8.64        4.68     12.29 o 
   8  -1   7       14.43        9.37     13.85 o 
   9  -1   7        7.39        6.04     14.80 o 
  -9   0   7        0.52        5.36     16.16 o 
  -8   0   7        3.39        5.84     16.02 o 
  -7   0   7        0.18       -5.02     13.03 o 
  -6   0   7       10.61       14.66     13.10 o 
  -5   0   7        0.24        3.87     13.65 o 
  -4   0   7      908.41      998.02     21.73 o 
  -3   0   7        0.31       -1.36     14.39 o 
  -2   0   7      143.13      141.17     15.90 o 
  -1   0   7        0.45       -0.20     15.75 o 
   0   0   7      383.03      417.42     18.37 o 
   1   0   7        8.91       11.34     15.55 o 
   2   0   7        4.59       14.26     15.89 o 
   3   0   7       17.81       13.78     13.44 o 
   4   0   7      766.82      727.20     18.38 o 
   5   0   7        0.83       11.27     13.78 o 
   6   0   7      541.74      648.55     17.61 o 
   7   0   7        0.01      -10.18     13.65 o 
   8   0   7        6.54        8.89     13.65 o 
   9   0   7        3.23       -3.80     15.82 o 
  -9   1   7       43.73       23.29     16.50 o 
  -8   1   7        0.80        2.04     14.19 o 
  -7   1   7       62.19       72.38     13.65 o 
  -6   1   7        7.87       19.62     12.83 o 
  -5   1   7        0.09       -2.92     13.58 o 
  -4   1   7      158.57      156.77     15.35 o 
  -3   1   7      508.87      420.22     17.55 o 
  -2   1   7     1047.50     1161.01     23.00 o 
  -1   1   7      786.98      818.51     21.07 o 
   0   1   7      959.77     1030.11     22.32 o 
   1   1   7      181.51      173.28     15.97 o 
   2   1   7     1023.37     1013.90     20.87 o 
   3   1   7       33.50       35.78     14.19 o 
   4   1   7      144.94      145.21     15.08 o 
   5   1   7      848.96      852.98     20.89 o 
   6   1   7       58.08       65.79     13.31 o 
   7   1   7       11.04        9.23     14.66 o 
   8   1   7       27.92       26.07     12.97 o 
   9   1   7        0.03       -7.13     15.27 o 
  -9   2   7       31.09       27.16     16.29 o 
  -8   2   7        2.72        7.54     12.97 o 
  -7   2   7        9.45        2.85     13.17 o 
  -6   2   7       15.37        9.84     13.10 o 
  -5   2   7        0.03       -0.20     11.88 o 
  -4   2   7        2.99       14.19     13.51 o 
  -3   2   7       51.56       49.43     14.12 o 
  -2   2   7      120.56      120.57     15.69 o 
  -1   2   7      273.92      300.15     16.25 o 
   0   2   7        0.49        9.30     15.68 o 
   1   2   7        0.66        9.50     16.09 o 
   2   2   7        2.52        3.39     13.03 o 
   3   2   7     1264.39     1456.87     22.78 o 
   4   2   7     2240.66     2278.77     28.31 o 
   5   2   7     1787.84     1595.96     25.86 o 
   6   2   7       20.89        8.28     12.83 o 
   7   2   7        4.28        3.12     12.76 o 
   8   2   7       34.30       23.69     14.05 o 
   9   2   7        6.51        6.25     14.66 o 
  -9   3   7       25.16       14.87     15.55 o 
  -8   3   7        9.69        1.09     14.60 o 
  -7   3   7      175.17      178.28     16.98 o 
  -6   3   7      156.39      138.61     14.94 o 
  -5   3   7        0.47        1.43     12.15 o 
  -4   3   7       35.65       39.11     13.92 o 
  -3   3   7      772.37      774.55     19.27 o 
  -2   3   7     3418.87     3823.51     32.51 o 
  -1   3   7      523.71      538.14     18.78 o 
   0   3   7       85.15       83.20     14.33 o 
   1   3   7      740.31      823.39     20.98 o 
   2   3   7        7.95        5.43     13.65 o 
   3   3   7      211.41      236.36     15.15 o 
   4   3   7       81.60       87.73     15.69 o 
   5   3   7      526.42      522.41     18.42 o 
   6   3   7       91.50      102.19     13.78 o 
   7   3   7        0.00       -5.43     14.60 o 
   8   3   7        0.68        5.16     12.42 o 
  -9   4   7        4.14        1.15     16.09 o 
  -8   4   7       20.05       27.70     14.26 o 
  -7   4   7      202.95      218.83     15.76 o 
  -6   4   7      131.79      120.27     13.72 o 
  -5   4   7       16.13       28.04     13.10 o 
  -4   4   7       40.10       40.33     13.24 o 
  -3   4   7       27.76       19.62     12.76 o 
  -2   4   7       16.13       18.26     10.39 o 
  -1   4   7     1607.22     1858.10     23.72 o 
   0   4   7     2533.17     3114.45     29.45 o 
   1   4   7      465.73      554.46     17.96 o 
   2   4   7      356.65      393.41     16.38 o 
   3   4   7       54.79       78.29     14.12 o 
   4   4   7       10.79        5.02     13.44 o 
   5   4   7        0.62       -0.41     12.70 o 
   6   4   7        5.25        3.26     13.03 o 
   7   4   7       26.07       17.79     12.97 o 
   8   4   7        5.44        7.67     15.75 o 
  -9   5   7        0.79      -13.37     16.90 o 
  -8   5   7        8.64        2.31     14.60 o 
  -7   5   7        8.84        4.55     13.44 o 
  -6   5   7       52.06       57.98     12.97 o 
  -5   5   7     1078.10     1098.21     21.17 o 
  -4   5   7       34.33       33.20     13.31 o 
  -3   5   7       47.32       45.42     13.78 o 
  -2   5   7        0.91        1.36     11.07 o 
  -1   5   7      371.64      384.41     15.71 o 
   0   5   7        5.77       14.26     14.05 o 
   1   5   7     1869.36     2320.73     24.62 o 
   2   5   7     1098.92     1270.86     21.54 o 
   3   5   7       42.69       21.12     14.12 o 
   4   5   7        4.81       13.44     13.65 o 
   5   5   7       24.44       24.44     13.65 o 
   6   5   7        4.81        1.02     13.03 o 
   7   5   7        0.15        2.10     12.56 o 
   8   5   7       15.29       12.56     15.95 o 
  -8   6   7        1.04       -3.67     13.78 o 
  -7   6   7        3.56       10.73     13.51 o 
  -6   6   7       12.42        8.28     12.08 o 
  -5   6   7      112.72      103.76     13.51 o 
  -4   6   7      102.56      104.65     12.83 o 
  -3   6   7        7.86        7.26     12.97 o 
  -2   6   7       36.17       31.98     11.61 o 
  -1   6   7        3.89        3.39     11.00 o 
   0   6   7       28.64       31.50     12.76 o 
   1   6   7       11.50       17.04     12.49 o 
   2   6   7       12.40       17.31     13.10 o 
   3   6   7       42.28       45.83     14.12 o 
   4   6   7        1.78       -6.11     12.56 o 
   5   6   7        0.17       -1.09     13.03 o 
   6   6   7       67.24       59.95     14.33 o 
   7   6   7        7.77        1.63     12.76 o 
   8   6   7       17.06        8.89     15.14 o 
  -8   7   7        0.98        0.75     14.19 o 
  -7   7   7        8.92        7.47     12.97 o 
  -6   7   7      107.01       94.79     14.53 o 
  -5   7   7        0.00       -0.81     12.56 o 
  -4   7   7      269.10      267.54     14.81 o 
  -3   7   7      742.14      581.39     18.51 o 
  -2   7   7       39.65       38.50     11.88 o 
  -1   7   7      102.46       56.43     13.17 o 
   0   7   7        2.63        1.83     12.08 o 
   1   7   7      261.76      279.87     15.08 o 
   2   7   7      130.76      119.06     14.67 o 
   3   7   7      139.20      149.28     14.60 o 
   4   7   7      129.03      127.74     14.74 o 
   5   7   7       25.02       20.30     12.70 o 
   6   7   7        4.14        5.57     12.49 o 
   7   7   7        1.14        7.47     14.53 o 
   8   7   7        0.54       -4.07     15.82 o 
  -8   8   7        0.41       12.02     13.37 o 
  -7   8   7        1.79       19.55     13.10 o 
  -6   8   7       10.75       10.52     12.76 o 
  -5   8   7        0.06       -1.29     12.36 o 
  -4   8   7       56.40       47.19     12.70 o 
  -3   8   7       21.97       27.63      9.78 o 
  -2   8   7      518.31      603.79     16.18 o 
  -1   8   7      266.26      283.13     11.96 o 
   0   8   7       30.23       26.41     12.42 o 
   1   8   7        5.93       16.16     12.83 o 
   2   8   7       34.93       27.09     13.65 o 
   3   8   7      121.22      149.00     14.53 o 
   4   8   7        9.07       -9.03     13.37 o 
   5   8   7       65.50       40.87     14.26 o 
   6   8   7        0.02        4.68     13.92 o 
   7   8   7        0.03        0.61     15.27 o 
  -8   9   7       28.97      -14.87     14.87 o 
  -7   9   7        8.03        7.06     13.85 o 
  -6   9   7        2.55        2.85     12.76 o 
  -5   9   7       76.66       72.59     14.73 o 
  -4   9   7        1.78       -6.52     12.97 o 
  -3   9   7       76.05       70.89     13.65 o 
  -2   9   7        0.17        7.60     11.68 o 
  -1   9   7        5.49        4.07     10.25 o 
   0   9   7        5.54        1.02     12.63 o 
   1   9   7        1.29       -2.51     13.03 o 
   2   9   7      336.13      360.62     16.38 o 
   3   9   7        0.89       -2.04     12.15 o 
   4   9   7      526.01      508.45     19.78 o 
   5   9   7        6.63        5.84     14.32 o 
   6   9   7        9.78        9.44     14.46 o 
   7   9   7        1.65        1.70     16.02 o 
  -7  10   7        0.87      -13.10     14.80 o 
  -6  10   7        6.45       16.36     13.51 o 
  -5  10   7        9.57       16.02     13.37 o 
  -4  10   7       17.82       24.10     12.56 o 
  -3  10   7      594.44      674.46     16.11 o 
  -2  10   7      416.55      531.33     15.50 o 
  -1  10   7       16.01       31.57     11.95 o 
   0  10   7       28.09       39.79     11.61 o 
   1  10   7       11.78        7.26     12.90 o 
   2  10   7      132.66      165.77     14.53 o 
   3  10   7      155.32      164.83     14.40 o 
   4  10   7       74.96       65.59     14.87 o 
   5  10   7       42.36       25.32     14.80 o 
   6  10   7        2.42      -10.05     14.26 o 
   7  10   7        0.03       10.39     15.68 o 
  -7  11   7        6.93        3.73     15.41 o 
  -6  11   7        1.52        7.13     13.85 o 
  -5  11   7       10.46       15.21     11.88 o 
  -4  11   7       75.04       68.31     13.99 o 
  -3  11   7       17.74       20.91     11.47 o 
  -2  11   7       14.33       16.84     12.63 o 
  -1  11   7       58.17       45.42     11.75 o 
   0  11   7        0.84      -11.68     11.68 o 
   1  11   7        2.38        0.07     12.90 o 
   2  11   7       12.28        5.43     12.56 o 
   3  11   7      153.15      146.96     14.06 o 
   4  11   7      137.93      137.11     14.94 o 
   5  11   7       44.59       33.68     14.19 o 
   6  11   7       36.82        7.13     14.66 o 
  -6  12   7        2.74       -3.80     14.19 o 
  -5  12   7       12.07       19.01     13.51 o 
  -4  12   7       22.40       16.57     13.24 o 
  -3  12   7        2.21        8.28     11.20 o 
  -2  12   7        3.85        7.06     11.41 o 
  -1  12   7       11.86       11.88     12.49 o 
   0  12   7        3.47       -9.50     12.70 o 
   1  12   7        2.50       12.22     13.71 o 
   2  12   7        1.10        7.94     12.49 o 
   3  12   7       37.06       20.57     12.70 o 
   4  12   7        0.08       -1.63     13.17 o 
   5  12   7        9.23       -2.10     13.44 o 
   6  12   7       36.24        4.21     15.68 o 
  -6  13   7        4.40        4.41     13.44 o 
  -5  13   7        0.65        2.51     13.37 o 
  -4  13   7        0.76        5.36     12.97 o 
  -3  13   7        0.27       -6.99     10.79 o 
  -2  13   7       35.44       41.75     11.54 o 
  -1  13   7       97.30       99.27     14.73 o 
   0  13   7        0.06        1.22     12.83 o 
   1  13   7        0.17        1.56     13.24 o 
   2  13   7        0.17        5.77     12.15 o 
   3  13   7       32.56       31.09     14.94 o 
   4  13   7       19.30        4.28     13.31 o 
   5  13   7       41.55       32.86     16.23 o 
  -5  14   7       19.30        7.54     13.03 o 
  -4  14   7        1.50        9.64     12.63 o 
  -3  14   7       12.28       16.29     12.56 o 
  -2  14   7       13.40       15.89     11.34 o 
  -1  14   7        2.98        4.68     12.15 o 
   0  14   7        2.56        1.63     12.63 o 
   1  14   7        6.12       16.43     12.36 o 
   2  14   7        0.79        7.33     13.03 o 
   3  14   7        0.01      -13.31     13.37 o 
   4  14   7       14.70        6.86     13.58 o 
   5  14   7        9.16        0.54     16.36 o 
  -5  15   7        5.28        5.84     14.53 o 
  -4  15   7        0.20       -2.65     12.56 o 
  -3  15   7       16.54       13.65     12.08 o 
  -2  15   7        6.84        7.47     12.42 o 
  -1  15   7       47.19       30.01     13.51 o 
   0  15   7        0.84        0.00     12.70 o 
   1  15   7        3.15       -2.10     12.42 o 
   2  15   7        4.10       -8.69     13.24 o 
   3  15   7        6.24        6.45     13.65 o 
   4  15   7        1.32        3.19     15.00 o 
  -4  16   7        0.76        6.38     13.17 o 
  -3  16   7        1.56        5.43     13.17 o 
  -2  16   7        0.09       -1.70     13.44 o 
  -1  16   7       12.26       13.10     13.99 o 
   0  16   7       15.91       10.25     13.44 o 
   1  16   7        0.48        4.75     13.58 o 
   2  16   7        4.10        1.22     13.58 o 
   3  16   7       26.07       17.52     14.33 o 
  -2  17   7        1.91        2.58     14.32 o 
  -1  17   7        0.13       -3.05     13.51 o 
   0  17   7       14.44       13.71     13.51 o 
   1  17   7       14.12        8.28     13.71 o 
   2  17   7        3.53       10.25     14.12 o 
  -1 -20   8       21.06       20.71     15.61 o 
   0 -20   8        0.22       -6.99     15.07 o 
   1 -20   8       35.44       53.36     15.07 o 
  -3 -19   8       10.07       12.70     15.68 o 
  -2 -19   8        6.50        7.74     14.39 o 
  -1 -19   8        7.67        0.48     13.78 o 
   0 -19   8       14.24       16.29     15.48 o 
   1 -19   8       27.07       32.93     13.58 o 
   2 -19   8        0.00       -1.77     16.36 o 
   3 -19   8        3.74       -5.36     14.32 o 
  -4 -18   8        7.08       12.36     18.06 o 
  -3 -18   8        0.46       -2.10     13.78 o 
  -2 -18   8        0.02        3.53     14.12 o 
  -1 -18   8        0.51        5.23     13.37 o 
   0 -18   8        8.23        8.08     14.87 o 
   1 -18   8        5.94        7.20     13.51 o 
   2 -18   8        0.61       -8.49     14.66 o 
   3 -18   8        4.61        7.06     13.10 o 
   4 -18   8        0.52       -3.80     14.12 o 
  -5 -17   8        8.71       -1.90     13.92 o 
  -4 -17   8        3.39        7.88     17.45 o 
  -3 -17   8        0.45       -0.14     14.87 o 
  -2 -17   8        8.75        2.85     14.53 o 
  -1 -17   8       17.35       15.55     13.24 o 
   0 -17   8       47.34       57.03     14.19 o 
   1 -17   8       86.53       87.25     13.99 o 
   2 -17   8        4.35       -3.05     14.12 o 
   3 -17   8        1.01      -10.86     13.85 o 
   4 -17   8       25.08       17.86     13.99 o 
   5 -17   8        6.83       10.45     12.90 o 
  -5 -16   8        0.46       -0.34     13.51 o 
  -4 -16   8        0.52       -6.04     17.85 o 
  -3 -16   8        0.04       -6.45     13.65 o 
  -2 -16   8        1.16       -7.26     13.51 o 
  -1 -16   8       29.08       22.40     13.31 o 
   0 -16   8        0.05        4.75     13.10 o 
   1 -16   8        3.59        3.60     12.08 o 
   2 -16   8        2.17        5.97     14.94 o 
   3 -16   8       23.72       26.55     12.29 o 
   4 -16   8        8.41       -2.99     13.99 o 
   5 -16   8       70.07       68.58     13.58 o 
  -6 -15   8        0.82       -4.89     12.70 o 
  -5 -15   8        9.56        6.59     13.24 o 
  -4 -15   8       20.03       16.02     11.95 o 
  -3 -15   8       39.74       18.60     15.21 o 
  -2 -15   8       94.66      114.42     14.46 o 
  -1 -15   8       67.63       62.60     13.92 o 
   0 -15   8       12.55       10.46     12.83 o 
   1 -15   8       37.67       46.10     13.10 o 
   2 -15   8        3.15        4.21     12.83 o 
   3 -15   8       10.35        0.41     12.76 o 
   4 -15   8       31.18       21.93     13.04 o 
   5 -15   8       55.57       63.48     14.26 o 
   6 -15   8        6.16       10.73     12.42 o 
  -6 -14   8        1.37       -2.99     12.76 o 
  -5 -14   8        8.66       21.66     12.70 o 
  -4 -14   8        3.28       11.20     10.52 o 
  -3 -14   8       54.95       53.57     15.28 o 
  -2 -14   8        5.60        8.55     13.58 o 
  -1 -14   8       19.51       11.61     13.04 o 
   0 -14   8       30.10       24.65     14.33 o 
   1 -14   8       96.24       96.97     12.83 o 
   2 -14   8       16.27       10.73     13.71 o 
   3 -14   8      188.85       88.77     12.70 o 
   4 -14   8      176.67      150.23     13.99 o 
   5 -14   8       50.44       10.66     13.10 o 
   6 -14   8        0.85       11.07     12.08 o 
  -7 -13   8        7.01        8.15     11.00 o 
  -6 -13   8       22.25       24.10     13.10 o 
  -5 -13   8       29.89       17.79     11.47 o 
  -4 -13   8       11.35       29.74     13.37 o 
  -3 -13   8       75.02       52.35     15.41 o 
  -2 -13   8      149.13      140.65     14.87 o 
  -1 -13   8      153.74      136.31     14.87 o 
   0 -13   8      537.26      538.31     18.36 o 
   1 -13   8        3.15      -12.36     12.36 o 
   2 -13   8        0.71        0.14     12.29 o 
   3 -13   8       11.22        6.72     12.42 o 
   4 -13   8        2.06      -12.70     12.70 o 
   5 -13   8      170.79      181.06     11.61 o 
   6 -13   8        3.36       -9.23     11.34 o 
   7 -13   8       72.61       25.60     13.85 o 
  -7 -12   8      114.99      114.42     14.46 o 
  -6 -12   8       32.85       19.21     12.97 o 
  -5 -12   8       20.31       19.55     12.36 o 
  -4 -12   8        0.29       23.90     10.45 o 
  -3 -12   8        1.39        8.21     14.39 o 
  -2 -12   8        8.07        0.48     13.44 o 
  -1 -12   8      893.26      893.88     21.57 o 
   0 -12   8     2032.28     2171.85     26.83 o 
   1 -12   8       75.24       67.70     13.24 o 
   2 -12   8        0.47        9.16     12.97 o 
   3 -12   8       63.27       57.65     10.93 o 
   4 -12   8        2.26        8.69     11.74 o 
   5 -12   8       17.92        6.65     11.20 o 
   6 -12   8       22.28       28.72     12.42 o 
   7 -12   8        1.73       -2.10     13.44 o 
  -8 -11   8        0.35        9.57     13.10 o 
  -7 -11   8       34.83       43.59     12.76 o 
  -6 -11   8        3.99      -10.12     10.18 o 
  -5 -11   8        4.94      -11.81     11.81 o 
  -4 -11   8        3.38       15.55     11.68 o 
  -3 -11   8      229.24      191.56     18.07 o 
  -2 -11   8       93.01       96.36     15.62 o 
  -1 -11   8       57.23       56.02     14.60 o 
   0 -11   8      256.16      237.86     14.54 o 
   1 -11   8       50.05       40.67     13.51 o 
   2 -11   8       36.39       40.67     10.25 o 
   3 -11   8       42.98       47.39     11.68 o 
   4 -11   8       18.24       18.13     12.15 o 
   5 -11   8        1.11        3.19     11.00 o 
   6 -11   8       24.02       28.58     12.97 o 
   7 -11   8       16.76       25.59     13.24 o 
  -8 -10   8       22.65       43.72     14.26 o 
  -7 -10   8       14.45       22.00     11.20 o 
  -6 -10   8       55.27        6.38     11.61 o 
  -5 -10   8       13.93        8.69     11.81 o 
  -4 -10   8       49.66       61.38     10.12 o 
  -3 -10   8       35.67       36.12     16.29 o 
  -2 -10   8        0.73       -9.84     15.27 o 
  -1 -10   8        5.45       18.33     14.60 o 
   0 -10   8        4.40       12.70     13.58 o 
   1 -10   8      139.85      121.98     11.41 o 
   2 -10   8       91.67       93.10     13.45 o 
   3 -10   8       24.93        9.30     12.08 o 
   4 -10   8       51.14       56.29     13.24 o 
   5 -10   8       48.68       53.57     11.75 o 
   6 -10   8       12.03       11.07     10.73 o 
   7 -10   8        6.75        9.23     11.81 o 
   8 -10   8        4.64       -0.14     12.90 o 
  -8  -9   8        1.72       -2.24     13.17 o 
  -7  -9   8      167.44      203.33     14.33 o 
  -6  -9   8      138.78      194.42     13.17 o 
  -5  -9   8        6.45       10.86     12.97 o 
  -3  -9   8        7.99        0.95     15.00 o 
  -2  -9   8       23.37       21.32     16.84 o 
  -1  -9   8        2.51       15.48     14.60 o 
   0  -9   8      297.68      301.81     16.85 o 
   1  -9   8      478.94      468.18     15.91 o 
   2  -9   8        0.05        0.68     11.88 o 
   3  -9   8       11.44       16.36     11.54 o 
   4  -9   8       33.41       34.63     11.54 o 
   5  -9   8       13.26        2.85     12.15 o 
   6  -9   8       14.82       28.04     11.34 o 
   7  -9   8        2.17        0.00     12.36 o 
   8  -9   8        6.92       -0.61     12.56 o 
  -8  -8   8        4.19       17.24     12.70 o 
  -7  -8   8       10.97        1.90     12.56 o 
  -6  -8   8      172.90      190.23     14.94 o 
  -5  -8   8      587.70      655.84     14.69 o 
  -2  -8   8       27.79       32.25     16.57 o 
  -1  -8   8      158.25      173.49     15.56 o 
   0  -8   8      133.79      132.11     15.21 o 
   1  -8   8     2344.96     2236.90     26.91 o 
   2  -8   8      966.27      862.76     16.08 o 
   3  -8   8       14.81       17.86      9.44 o 
   4  -8   8       61.61       55.41     11.75 o 
   5  -8   8        0.00        8.42     10.52 o 
   6  -8   8        0.00       -0.68     11.88 o 
   7  -8   8        0.08        0.81     12.08 o 
   8  -8   8       16.87       16.43     13.17 o 
  -8  -7   8       82.61       78.08     14.46 o 
  -7  -7   8       23.39        9.23     12.90 o 
  -6  -7   8        0.07       -3.73     13.24 o 
  -5  -7   8      222.35      256.43     12.02 o 
  -2  -7   8      226.55      179.04     16.85 o 
  -1  -7   8      131.80      102.23     14.60 o 
   0  -7   8      635.45      636.97     20.69 o 
   1  -7   8      136.10      138.09     14.67 o 
   2  -7   8        8.41       10.66     14.94 o 
   5  -7   8       26.72       32.25     11.81 o 
   6  -7   8       18.65       14.46     12.49 o 
   7  -7   8        9.27       13.92     12.49 o 
   8  -7   8       41.82       65.59     14.19 o 
  -9  -6   8       25.51       26.61     12.90 o 
  -8  -6   8       24.15       20.16     13.92 o 
  -7  -6   8       71.31       65.59     12.97 o 
  -6  -6   8       83.88      108.17     13.92 o 
  -5  -6   8       50.96       47.26     12.22 o 
  -3  -6   8       10.54       -7.26     11.07 o 
  -2  -6   8      906.25      901.68     20.44 o 
  -1  -6   8      228.31      224.66     15.56 o 
   0  -6   8     1087.03     1152.38     24.01 o 
   1  -6   8      157.34      150.75     16.37 o 
   2  -6   8       14.33       16.57     15.21 o 
   3  -6   8        1.80       -1.36     22.54 o 
   5  -6   8      121.52      126.58     15.96 o 
   6  -6   8      117.91      137.31     15.14 o 
   7  -6   8        5.34       11.34     15.55 o 
   8  -6   8       11.25       10.52     14.05 o 
  -9  -5   8        1.65        3.53     12.49 o 
  -8  -5   8        3.29       12.97     13.17 o 
  -7  -5   8       83.81      109.52     14.73 o 
  -6  -5   8      288.61      341.11     14.47 o 
  -5  -5   8        2.38       20.50     11.34 o 
  -3  -5   8       88.91       81.08     14.80 o 
  -2  -5   8      243.32      291.27     17.53 o 
  -1  -5   8     6532.90     6926.22     46.44 o 
   0  -5   8     3783.60     3990.14     37.40 o 
   1  -5   8      138.98      130.29     16.64 o 
   2  -5   8      328.17      344.32     16.32 o 
   3  -5   8       17.28        8.35     12.56 o 
   4  -5   8        5.71        1.56     11.68 o 
   5  -5   8      335.85      280.84     14.68 o 
   6  -5   8       67.16       71.16     14.46 o 
   7  -5   8        1.45        0.48     12.90 o 
   8  -5   8        2.10       -8.49     14.73 o 
   9  -5   8        8.53        0.95     15.48 o 
  -9  -4   8        0.02       11.74     14.05 o 
  -8  -4   8       28.10       38.56     11.34 o 
  -7  -4   8      245.72      311.17     13.72 o 
  -6  -4   8        1.13       16.77     12.97 o 
  -5  -4   8       34.69       40.60     11.95 o 
  -4  -4   8      125.58      130.81     13.79 o 
  -3  -4   8      402.18      385.79     18.77 o 
  -2  -4   8      424.82      496.52     19.66 o 
  -1  -4   8     1194.67     1292.18     25.27 o 
   0  -4   8      345.33      331.89     17.48 o 
   1  -4   8      895.95      892.64     21.21 o 
   2  -4   8       34.22       28.65     13.58 o 
   3  -4   8      903.90      923.61     17.17 o 
   4  -4   8       89.28       95.55     12.83 o 
   5  -4   8      153.29      163.00     13.72 o 
   6  -4   8        0.51       -3.26     14.73 o 
   7  -4   8        7.06        2.51     13.85 o 
   8  -4   8        0.81       -3.12     14.26 o 
   9  -4   8        2.73        1.02     15.48 o 
  -9  -3   8       94.56       19.69     14.80 o 
  -8  -3   8       10.31        2.92     18.13 o 
  -7  -3   8        1.10        4.48     17.72 o 
  -6  -3   8       25.35       21.18     15.55 o 
  -5  -3   8      115.83      108.59     15.01 o 
  -4  -3   8       15.07       16.23     13.58 o 
  -3  -3   8       58.50       55.00     15.01 o 
  -2  -3   8      400.17      398.49     17.48 o 
  -1  -3   8       51.93       52.90     14.46 o 
   0  -3   8      366.21      368.62     17.96 o 
   1  -3   8     1327.37     1371.72     23.99 o 
   2  -3   8      528.35      484.44     17.56 o 
   3  -3   8      520.74      548.00     16.39 o 
   4  -3   8     1099.19     1157.50     19.28 o 
   5  -3   8      382.77      401.25     16.51 o 
   6  -3   8        1.67       -2.78     12.36 o 
   7  -3   8       13.51       13.44     13.37 o 
   8  -3   8       16.15       13.58     14.32 o 
   9  -3   8        1.15        3.67     15.48 o 
  -9  -2   8       28.73       18.60     19.15 o 
  -8  -2   8        0.09        5.77     15.82 o 
  -7  -2   8       12.50       11.34     15.28 o 
  -6  -2   8       55.23       55.20     13.72 o 
  -5  -2   8       26.66       35.78     12.70 o 
  -4  -2   8        7.61        1.15     12.49 o 
  -3  -2   8       64.98       68.45     13.78 o 
  -2  -2   8        5.62        6.79     15.34 o 
  -1  -2   8      636.39      727.53     21.12 o 
   0  -2   8       60.50       67.37     14.94 o 
   1  -2   8       16.12        9.84     15.48 o 
   2  -2   8        2.16        3.46     14.60 o 
   3  -2   8     1044.86     1129.38     19.43 o 
   4  -2   8     2279.03     2577.14     25.79 o 
   5  -2   8     1519.00     1585.85     22.57 o 
   6  -2   8       77.19      117.06     13.31 o 
   7  -2   8        0.43       -0.34     12.83 o 
   8  -2   8       20.47       12.83     14.19 o 
   9  -2   8        0.88        9.71     13.92 o 
  -9  -1   8       94.14       70.75     18.88 o 
  -8  -1   8        3.97       -0.61     15.89 o 
  -7  -1   8        0.63        4.68     13.85 o 
  -6  -1   8       32.60       20.44     13.10 o 
  -5  -1   8        7.87        3.39     13.85 o 
  -4  -1   8        1.83        5.70     12.22 o 
  -3  -1   8      928.99      917.05     20.65 o 
  -2  -1   8        7.49        9.98     15.00 o 
  -1  -1   8     1670.48     1739.75     27.26 o 
   0  -1   8      671.27      688.79     19.28 o 
   1  -1   8      160.65      158.45     15.08 o 
   2  -1   8      706.15      713.48     19.89 o 
   3  -1   8        0.14       12.22     11.41 o 
   4  -1   8       21.38       26.21     13.24 o 
   5  -1   8      613.18      776.30     17.95 o 
   6  -1   8       95.29      106.13     13.78 o 
   7  -1   8        0.02       -7.13     12.36 o 
   8  -1   8       36.32       29.26     14.39 o 
   9  -1   8        5.09        2.38     15.00 o 
  -9   0   8        1.05       -2.10     16.84 o 
  -8   0   8       75.00       80.26     16.02 o 
  -7   0   8        0.57       -1.97     13.92 o 
  -6   0   8      315.61      356.97     16.58 o 
  -5   0   8        3.75        2.65     13.44 o 
  -4   0   8      169.53      164.72     15.01 o 
  -3   0   8        0.22       -0.88     13.98 o 
  -2   0   8       33.14       39.25     15.62 o 
  -1   0   8        1.85        2.58     15.21 o 
   0   0   8       13.42        9.44     13.78 o 
   1   0   8        0.11        3.80     13.85 o 
   2   0   8      912.62      939.78     21.27 o 
   3   0   8       20.61        5.70     12.97 o 
   4   0   8      293.59      286.76     14.41 o 
   5   0   8       33.04       38.77     13.92 o 
   6   0   8      808.74      936.37     19.59 o 
   7   0   8        3.66       -4.68     12.36 o 
   8   0   8       20.34       13.99     13.03 o 
   9   0   8        0.63        7.67     14.80 o 
  -9   1   8       72.03       54.93     16.77 o 
  -8   1   8       12.51        4.34     15.07 o 
  -7   1   8       67.65       60.90     14.33 o 
  -6   1   8       76.09       82.70     13.92 o 
  -5   1   8      146.25      143.58     15.08 o 
  -4   1   8        4.05        3.73     13.37 o 
  -3   1   8      299.28      316.52     15.56 o 
  -2   1   8      885.02     1012.21     21.20 o 
  -1   1   8     1980.90     2129.81     27.01 o 
   0   1   8        0.15        4.01     15.14 o 
   1   1   8       24.45       27.43     15.14 o 
   2   1   8        0.42       10.52     14.46 o 
   3   1   8       22.67       35.37     13.44 o 
   4   1   8       27.37       35.37     13.58 o 
   5   1   8      548.71      587.52     18.22 o 
   6   1   8      185.47      191.06     15.49 o 
   7   1   8        0.35        4.48     14.53 o 
   8   1   8       44.31       37.55     15.21 o 
   9   1   8        3.49        2.38     16.29 o 
  -9   2   8        7.91       23.22     15.82 o 
  -8   2   8       16.48       18.13     14.66 o 
  -7   2   8       49.11       60.16     13.85 o 
  -6   2   8       14.74        5.84     13.51 o 
  -5   2   8       43.55       32.32     13.31 o 
  -4   2   8       50.01       50.45     13.78 o 
  -3   2   8      587.62      662.21     18.51 o 
  -2   2   8      321.32      358.87     16.04 o 
  -1   2   8     3153.44     3723.74     33.14 o 
   0   2   8     1936.21     2189.98     26.24 o 
   1   2   8      303.66      346.51     16.66 o 
   2   2   8      365.75      412.02     15.37 o 
   3   2   8      428.54      383.27     16.93 o 
   4   2   8        0.02        2.31     13.58 o 
   5   2   8       76.89       66.34     13.92 o 
   6   2   8       25.59       38.97     11.95 o 
   7   2   8        0.04        3.87     13.71 o 
   8   2   8        1.62       -6.92     14.26 o 
  -9   3   8        0.47       -8.49     16.02 o 
  -8   3   8       26.59       23.22     14.39 o 
  -7   3   8      296.72      278.46     17.87 o 
  -6   3   8       46.26       47.53     13.38 o 
  -5   3   8      108.29       93.03     13.99 o 
  -4   3   8       32.45       43.52     13.71 o 
  -3   3   8      125.87      116.28     14.33 o 
  -2   3   8      358.75      384.60     15.77 o 
  -1   3   8       98.75      120.35     13.58 o 
   0   3   8       24.84       18.20     12.83 o 
   1   3   8      156.55      157.27     15.42 o 
   2   3   8       12.70       10.79     12.76 o 
   3   3   8       36.61       26.14     13.17 o 
   4   3   8      362.72      359.86     16.99 o 
   5   3   8      270.52      272.63     15.29 o 
   6   3   8       81.69       73.94     13.51 o 
   7   3   8       63.57       52.01     13.44 o 
   8   3   8       35.07       17.18     15.28 o 
  -9   4   8        6.86       12.97     14.66 o 
  -8   4   8        0.52        0.41     12.76 o 
  -7   4   8       22.37       30.89     13.51 o 
  -6   4   8      332.47      303.50     15.83 o 
  -5   4   8      858.40      898.75     20.07 o 
  -4   4   8      457.10      465.00     17.95 o 
  -3   4   8      107.29      102.75     14.33 o 
  -2   4   8        3.10       -0.14     12.42 o 
  -1   4   8      226.36      247.34     12.84 o 
   0   4   8        4.48        3.12     13.65 o 
   1   4   8       17.27       17.18     13.58 o 
   2   4   8        8.71        6.72     11.68 o 
   3   4   8      119.92      117.22     14.33 o 
   4   4   8        3.55       10.25     13.71 o 
   5   4   8      194.16      195.21     14.81 o 
   6   4   8      177.89      154.03     14.26 o 
   7   4   8        0.21        9.50     12.63 o 
   8   4   8       13.04        0.75     15.82 o 
  -8   5   8       14.28       22.34     13.51 o 
  -7   5   8       10.82       14.39     13.85 o 
  -6   5   8      131.08      117.62     12.97 o 
  -5   5   8       40.24       21.12     13.24 o 
  -4   5   8       25.86       28.45     12.29 o 
  -3   5   8      345.64      380.80     15.90 o 
  -2   5   8      204.62      219.50     11.62 o 
  -1   5   8       56.98       45.63     13.11 o 
   0   5   8       10.36        5.02     11.95 o 
   1   5   8      567.82      664.85     16.26 o 
   2   5   8      560.00      601.82     18.09 o 
   3   5   8       44.68       40.33     14.05 o 
   4   5   8        0.04        8.76     12.76 o 
   5   5   8        4.15       11.13     12.63 o 
   6   5   8        0.13       -0.95     12.76 o 
   7   5   8       75.12       38.02     15.07 o 
   8   5   8        0.00      -11.81     15.14 o 
  -8   6   8        1.53       27.43     13.98 o 
  -7   6   8       17.40       12.42     13.65 o 
  -6   6   8      176.06      166.73     14.47 o 
  -5   6   8      356.85      322.90     16.24 o 
  -4   6   8       83.15       85.08     13.24 o 
  -3   6   8       10.79       -2.72     13.44 o 
  -2   6   8      101.20      116.26     13.31 o 
  -1   6   8        3.70       -9.44     12.83 o 
   0   6   8        5.95       16.56     12.63 o 
   1   6   8      259.73      290.89     14.27 o 
   2   6   8      198.67      210.86     13.72 o 
   3   6   8       71.46       70.69     14.06 o 
   4   6   8      188.38      184.82     14.54 o 
   5   6   8       36.92       40.74     13.65 o 
   6   6   8        0.00       10.93     13.85 o 
   7   6   8        0.05       11.68     12.70 o 
   8   6   8        0.01        4.82     15.82 o 
  -8   7   8       13.11       11.81     14.60 o 
  -7   7   8        1.70       -1.97     13.51 o 
  -6   7   8       51.30       46.17     13.58 o 
  -5   7   8        1.50       -0.34     13.51 o 
  -4   7   8       13.05       15.75     11.20 o 
  -3   7   8      140.26      151.04     13.11 o 
  -2   7   8       85.34       76.33     10.32 o 
  -1   7   8      208.34      181.93     11.48 o 
   0   7   8      295.15      329.98     13.45 o 
   1   7   8        5.34       -5.91     12.90 o 
   2   7   8       38.53       48.14     12.63 o 
   3   7   8      143.77      122.45     14.87 o 
   4   7   8       88.09       87.12     13.92 o 
   5   7   8       19.86       16.63     13.31 o 
   6   7   8        0.45       -3.33     12.63 o 
   7   7   8        4.18        0.41     12.49 o 
   8   7   8        0.25        3.53     15.34 o 
  -8   8   8        0.02        3.12     14.73 o 
  -7   8   8        0.02       -2.58     12.83 o 
  -6   8   8        2.86        2.51     12.76 o 
  -5   8   8        0.91        0.41     12.97 o 
  -4   8   8       96.80       80.13     12.77 o 
  -3   8   8      198.52      218.79     12.57 o 
  -2   8   8        0.15       -1.77     11.81 o 
  -1   8   8       47.00       26.48     12.56 o 
   0   8   8       30.85       34.01     12.09 o 
   1   8   8       60.64       78.49     12.83 o 
   2   8   8       33.58       35.31     13.17 o 
   3   8   8       68.82       65.86     13.72 o 
   4   8   8        3.09        3.19     11.95 o 
   5   8   8      130.26      100.71     14.87 o 
   6   8   8        6.04        5.23     13.85 o 
   7   8   8       13.80       17.79     14.73 o 
  -7   9   8       13.10       14.73     13.24 o 
  -6   9   8       13.37       12.49     12.70 o 
  -5   9   8       17.97        9.91     13.03 o 
  -4   9   8        3.80        5.23     12.56 o 
  -3   9   8       15.69        9.78     12.22 o 
  -2   9   8      736.56      804.73     17.82 o 
  -1   9   8     2243.58     2640.81     26.44 o 
   0   9   8      589.18      638.33     17.07 o 
   1   9   8      119.92      153.68     14.46 o 
   2   9   8      158.86      188.67     13.92 o 
   3   9   8      176.84      179.98     14.19 o 
   4   9   8        2.35       -5.36     11.68 o 
   5   9   8        6.08        2.65     12.70 o 
   6   9   8        0.18       -3.12     13.71 o 
   7   9   8        0.38        2.65     14.60 o 
  -7  10   8       19.70       -1.63     13.85 o 
  -6  10   8        4.99       10.86     13.85 o 
  -5  10   8       10.96       16.90     13.44 o 
  -4  10   8       39.81       47.80     14.05 o 
  -3  10   8      598.64      672.88     17.20 o 
  -2  10   8       59.07       40.87     12.22 o 
  -1  10   8      181.11      152.82     13.79 o 
   0  10   8       53.50       61.65     12.83 o 
   1  10   8       18.57       20.98     13.31 o 
   2  10   8        3.56       -0.75     12.02 o 
   3  10   8      325.14      387.19     15.42 o 
   4  10   8       55.89       55.54     13.92 o 
   5  10   8       38.31       35.85     14.39 o 
   6  10   8        2.76        4.62     13.92 o 
   7  10   8        0.69        1.43     15.95 o 
  -7  11   8        0.19      -13.44     13.44 o 
  -6  11   8        4.63       10.25     13.71 o 
  -5  11   8        2.42       -2.78     13.17 o 
  -4  11   8       57.74       55.54     13.65 o 
  -3  11   8       14.27       18.26     10.66 o 
  -2  11   8       76.82       60.23     13.78 o 
  -1  11   8      141.58      119.93     14.33 o 
   0  11   8      194.93      250.02     15.15 o 
   1  11   8        0.53       -0.54     11.81 o 
   2  11   8       20.83       27.90     13.10 o 
   3  11   8       33.63       20.91     12.02 o 
   4  11   8        4.83       -2.38     13.17 o 
   5  11   8        0.00       -6.25     14.32 o 
   6  11   8       25.85        7.54     15.14 o 
  -6  12   8        0.50        0.95     14.05 o 
  -5  12   8        9.55        1.70     13.78 o 
  -4  12   8       11.66        5.70     12.02 o 
  -3  12   8       32.23       14.80     12.70 o 
  -2  12   8        1.83        3.53     12.70 o 
  -1  12   8        0.06       -8.89     12.15 o 
   0  12   8        0.07       -7.54     13.58 o 
   1  12   8        7.61       -8.35     12.42 o 
   2  12   8        3.69      -10.18     12.42 o 
   3  12   8        7.39       10.05     13.44 o 
   4  12   8       20.78       11.68     14.26 o 
   5  12   8        8.61        5.23     14.19 o 
   6  12   8       27.18       -0.27     14.94 o 
  -6  13   8        4.69        0.00     15.41 o 
  -5  13   8       18.18        8.15     13.65 o 
  -4  13   8        4.81       -4.62     11.95 o 
  -3  13   8        7.47       17.38     12.15 o 
  -2  13   8       10.20       14.26     11.54 o 
  -1  13   8        0.01       -9.78     12.15 o 
   0  13   8        4.51       14.73     13.03 o 
   1  13   8       17.62       -3.12     13.71 o 
   2  13   8        1.13        5.84     12.49 o 
   3  13   8        0.00        7.47     12.90 o 
   4  13   8        0.06       -0.07     13.65 o 
   5  13   8       16.62        5.84     16.23 o 
  -5  14   8        3.95        0.20     14.12 o 
  -4  14   8        4.71        6.25     12.90 o 
  -3  14   8       11.80       21.72     12.15 o 
  -2  14   8       25.47       39.04     13.31 o 
  -1  14   8       29.60       37.14     11.81 o 
   0  14   8        3.33       -1.56     12.56 o 
   1  14   8        2.56        0.41     12.49 o 
   2  14   8        1.42       -6.45     12.76 o 
   3  14   8        0.10       -5.84     13.17 o 
   4  14   8        1.51        3.94     15.00 o 
  -4  15   8       29.44       23.15     13.31 o 
  -3  15   8        4.21        6.31     13.03 o 
  -2  15   8        0.52        8.96     13.03 o 
  -1  15   8        2.24        1.83     12.76 o 
   0  15   8        0.89        5.84     13.03 o 
   1  15   8        5.19        6.38     12.76 o 
   2  15   8        0.74        0.07     12.63 o 
   3  15   8        1.17       -1.29     13.71 o 
   4  15   8        6.46        7.81     15.14 o 
  -3  16   8        4.52        2.92     13.71 o 
  -2  16   8       84.29       84.13     15.35 o 
  -1  16   8        9.21        3.87     11.95 o 
   0  16   8       26.27       23.08     13.44 o 
   1  16   8        2.36        9.10     13.51 o 
   2  16   8        6.57        9.50     13.85 o 
   3  16   8        2.20        2.10     14.32 o 
  -1  17   8        0.02        2.10     13.37 o 
   0  17   8        0.00       -4.68     13.65 o 
   1  17   8       14.40        8.83     13.71 o 
  -1 -20   9        2.11       -6.25     15.48 o 
   0 -20   9        7.37       15.41     14.87 o 
   1 -20   9       14.46        3.19     16.43 o 
  -3 -19   9        1.92        9.30     16.56 o 
  -2 -19   9        3.21        1.90     14.80 o 
  -1 -19   9        0.01        2.31     15.21 o 
   0 -19   9       60.89       72.92     15.14 o 
   1 -19   9        1.05       -6.99     13.31 o 
   2 -19   9       33.11       24.51     17.58 o 
   3 -19   9        4.07        2.04     13.58 o 
  -4 -18   9        5.80        6.79     16.70 o 
  -3 -18   9        0.09       10.25     15.89 o 
  -2 -18   9        0.00       -3.87     15.07 o 
  -1 -18   9        6.26        8.42     13.17 o 
   0 -18   9        5.81       21.93     13.92 o 
   1 -18   9        3.22        6.79     13.24 o 
   2 -18   9        0.67        2.04     14.66 o 
   3 -18   9       24.49       32.18     13.51 o 
   4 -18   9        3.67        7.67     13.17 o 
  -5 -17   9        2.28      -12.63     12.63 o 
  -4 -17   9        3.86        3.53     12.42 o 
  -3 -17   9        0.10       -1.02     15.68 o 
  -2 -17   9       16.90       13.65     14.32 o 
  -1 -17   9        8.30        6.04     13.71 o 
   0 -17   9       16.53        5.36     13.10 o 
   1 -17   9       15.17       33.47     12.49 o 
   2 -17   9        4.12        5.57     14.05 o 
   3 -17   9       14.63       23.35     12.70 o 
   4 -17   9       15.97        7.94     13.65 o 
   5 -17   9        1.32       -9.71     13.44 o 
  -5 -16   9       29.56       12.15     12.90 o 
  -4 -16   9        1.87        1.70     13.10 o 
  -3 -16   9       14.07       18.67     14.87 o 
  -2 -16   9        1.01       -0.81     13.24 o 
  -1 -16   9       89.81       77.41     14.94 o 
   0 -16   9       13.08       15.07     12.70 o 
   1 -16   9        5.72       10.86     11.88 o 
   2 -16   9        1.40      -11.68     14.60 o 
   3 -16   9        9.51       35.71     11.07 o 
   4 -16   9       29.13       26.55     14.33 o 
   5 -16   9        1.10       -1.43     11.81 o 
  -6 -15   9       15.85        8.83     14.05 o 
  -5 -15   9        2.77       16.70     12.22 o 
  -4 -15   9        0.61       11.54     12.15 o 
  -3 -15   9        0.04        4.07     14.66 o 
  -2 -15   9       12.39       10.39     13.03 o 
  -1 -15   9       50.87       47.87     12.63 o 
   0 -15   9      119.67      116.46     14.67 o 
   1 -15   9        8.04       11.00     12.02 o 
   2 -15   9       11.66        7.13     15.55 o 
   3 -15   9       11.05        7.81     11.95 o 
   4 -15   9       12.93       25.25     12.83 o 
   5 -15   9        5.02        1.02     13.17 o 
   6 -15   9       15.62       12.56     12.83 o 
  -6 -14   9        6.69       -8.35     12.02 o 
  -5 -14   9        4.67       24.10     12.49 o 
  -4 -14   9       14.10       21.45     12.02 o 
  -3 -14   9       23.90       11.41     15.07 o 
  -2 -14   9       32.66       12.83     14.60 o 
  -1 -14   9        2.28       -4.75     13.03 o 
   0 -14   9      891.07      972.61     19.87 o 
   1 -14   9      182.02      201.99     13.52 o 
   2 -14   9      157.92      172.36     15.01 o 
   3 -14   9       13.50        8.49     13.71 o 
   4 -14   9        4.34       -6.79     11.47 o 
   5 -14   9        4.72       -0.41     13.03 o 
   6 -14   9       36.66       40.33     12.83 o 
  -7 -13   9        2.12        7.67     12.49 o 
  -6 -13   9       37.66       24.71     12.70 o 
  -5 -13   9        7.24        2.10     11.81 o 
  -4 -13   9        1.36       10.59     13.10 o 
  -3 -13   9        9.15       13.51     14.26 o 
  -2 -13   9       18.91       28.85     14.05 o 
  -1 -13   9       40.83       30.28     13.71 o 
   0 -13   9       43.61       47.32     13.31 o 
   1 -13   9      537.92      491.38     15.91 o 
   2 -13   9      250.19      251.68     12.23 o 
   3 -13   9       37.78       27.84     10.59 o 
   4 -13   9       18.03       18.13      9.91 o 
   5 -13   9        0.87       -4.96     10.93 o 
   6 -13   9        5.67        0.34     11.74 o 
   7 -13   9        0.50       -4.07     13.17 o 
  -7 -12   9       14.44       11.13     12.70 o 
  -6 -12   9        0.01      -12.56     12.56 o 
  -5 -12   9        2.38        6.52     12.08 o 
  -4 -12   9       97.62      129.97     14.26 o 
  -3 -12   9        0.02      -13.24     14.26 o 
  -2 -12   9        0.79        4.75     13.92 o 
  -1 -12   9      119.66      124.82     14.60 o 
   0 -12   9      638.99      653.37     18.36 o 
   1 -12   9      850.53      684.63     17.56 o 
   2 -12   9        1.51        2.65     11.00 o 
   3 -12   9       56.78       69.05     13.17 o 
   4 -12   9        9.45       13.78     12.36 o 
   5 -12   9        2.89       -4.28     11.00 o 
   6 -12   9       38.35       35.03     13.04 o 
   7 -12   9       46.43       56.01     13.85 o 
  -7 -11   9        0.12       -1.43     12.90 o 
  -6 -11   9       64.75       73.06     13.38 o 
  -5 -11   9       71.66       58.80     12.83 o 
  -4 -11   9       28.48       28.38     12.70 o 
  -3 -11   9       33.13       26.48     14.94 o 
  -2 -11   9       16.88        4.96     13.58 o 
  -1 -11   9       39.61       42.10     13.58 o 
   0 -11   9      193.16      190.67     14.47 o 
   1 -11   9      135.45      119.19     13.79 o 
   2 -11   9        3.28       -1.77     12.02 o 
   3 -11   9      159.10      129.52     13.18 o 
   4 -11   9        0.06        1.63     11.88 o 
   5 -11   9        0.97       -8.28     12.70 o 
   6 -11   9       11.21       18.81     11.74 o 
   7 -11   9        7.70       17.38     11.81 o 
  -8 -10   9        6.96       -1.02     12.08 o 
  -7 -10   9      102.26       99.00     14.46 o 
  -6 -10   9        0.31        9.37     11.81 o 
  -5 -10   9        2.07        9.10     12.15 o 
  -4 -10   9       13.84        2.58     12.29 o 
  -3 -10   9        0.00       -6.25     16.29 o 
  -2 -10   9       65.34       69.67     14.94 o 
  -1 -10   9        7.75       -0.41     15.07 o 
   0 -10   9       41.98       17.59     15.48 o 
   1 -10   9      372.86      362.06     15.97 o 
   2 -10   9        2.94        8.83     12.29 o 
   3 -10   9       62.76       62.94     11.88 o 
   4 -10   9       40.71       54.32     11.88 o 
   5 -10   9       10.49        4.01     11.61 o 
   6 -10   9       16.72        0.88     12.29 o 
   7 -10   9       14.38        6.65     13.03 o 
   8 -10   9        2.54       -2.51     12.97 o 
  -8  -9   9        4.43       14.12     12.76 o 
  -7  -9   9       22.09       39.92     12.56 o 
  -6  -9   9      281.67      348.21     12.36 o 
  -5  -9   9      419.08      497.18     16.04 o 
  -4  -9   9       30.98       31.16     10.32 o 
  -3  -9   9        7.74       15.21     14.73 o 
  -2  -9   9        1.63       -6.99     15.41 o 
  -1  -9   9      550.32      525.34     19.04 o 
   0  -9   9      197.23      230.23     15.69 o 
   1  -9   9       41.98       28.38     12.76 o 
   2  -9   9       96.56       66.82     12.50 o 
   3  -9   9      148.65      147.52     12.63 o 
   4  -9   9       53.84       55.06      9.64 o 
   5  -9   9       84.40       84.67     11.20 o 
   6  -9   9        0.88       -0.14     12.42 o 
   7  -9   9       12.28        4.55     13.37 o 
   8  -9   9        0.50      -10.05     12.90 o 
  -8  -8   9        4.93       14.39     13.85 o 
  -7  -8   9        3.32       26.75     12.83 o 
  -6  -8   9        1.20        2.65     13.17 o 
  -5  -8   9        0.47        1.09     12.76 o 
  -3  -8   9       22.94       15.28     28.18 o 
  -2  -8   9       26.11       15.68     16.02 o 
  -1  -8   9      395.47      365.15     17.47 o 
   0  -8   9      288.64      296.17     16.99 o 
   1  -8   9       68.00       77.00     15.01 o 
   4  -8   9        0.72        2.04      9.91 o 
   5  -8   9       11.36       25.25     12.15 o 
   6  -8   9        0.01        1.83     12.97 o 
   7  -8   9       18.72       11.47     11.68 o 
   8  -8   9        0.06        3.53     13.44 o 
  -8  -7   9       11.39        2.44     12.42 o 
  -7  -7   9       35.94       28.11     11.00 o 
  -6  -7   9        0.01       -2.78     12.22 o 
  -5  -7   9      538.10      648.36     15.91 o 
  -3  -7   9      506.25      426.97     38.69 o 
  -2  -7   9        3.13        7.13     12.97 o 
  -1  -7   9      297.57      353.83     16.65 o 
   0  -7   9        7.00        9.84     14.32 o 
   1  -7   9      226.68      233.74     16.38 o 
   2  -7   9      508.51      503.14     17.21 o 
   3  -7   9      654.61      687.11     34.83 o 
   5  -7   9        6.17       -8.83     12.29 o 
   6  -7   9       43.97       65.79     12.36 o 
   7  -7   9        3.17        6.92     12.42 o 
   8  -7   9        3.55       -3.39     12.83 o 
  -8  -6   9       35.31       30.96     11.27 o 
  -7  -6   9       81.13       94.04     11.41 o 
  -6  -6   9        1.28        0.54     12.83 o 
  -5  -6   9       13.70       -1.49     12.29 o 
  -3  -6   9      180.24      177.30     17.19 o 
  -2  -6   9       65.80       67.97     13.92 o 
  -1  -6   9       63.75       63.36     14.12 o 
   0  -6   9      203.90      205.81     16.78 o 
   1  -6   9       49.07       46.65     14.19 o 
   2  -6   9      130.50      130.54     13.72 o 
   3  -6   9      298.42      310.63     25.28 o 
   5  -6   9       18.75        8.55     12.22 o 
   6  -6   9       21.09       24.03     15.61 o 
   7  -6   9        1.34        1.49     14.32 o 
   8  -6   9        0.02      -12.22     15.07 o 
  -9  -5   9       14.96        9.64     13.78 o 
  -8  -5   9       22.09       44.33     12.42 o 
  -7  -5   9        0.01       -9.78     13.17 o 
  -6  -5   9      251.78      326.34     13.11 o 
  -5  -5   9        2.33       13.65     12.22 o 
  -4  -5   9      200.19      216.09     12.84 o 
  -3  -5   9       47.30       37.55     14.60 o 
  -2  -5   9       78.84       71.30     13.31 o 
  -1  -5   9      436.14      488.16     19.11 o 
   0  -5   9      805.77      931.81     21.39 o 
   1  -5   9      392.45      371.64     18.16 o 
   2  -5   9      580.42      645.73     19.53 o 
   4  -5   9        7.96        7.06     11.47 o 
   5  -5   9      376.77      432.89     13.52 o 
   6  -5   9        3.01        9.44     14.12 o 
   7  -5   9       52.51       52.21     14.80 o 
   8  -5   9        2.62        5.97     14.19 o 
  -9  -4   9       20.02       -5.36     14.80 o 
  -8  -4   9       77.50      107.62     13.85 o 
  -7  -4   9      364.32      478.80     16.10 o 
  -6  -4   9      212.38      250.03     15.35 o 
  -5  -4   9       11.46        4.82     15.61 o 
  -4  -4   9      127.85      109.34     17.11 o 
  -3  -4   9      214.12      209.26     14.47 o 
  -2  -4   9       77.29       62.21     14.06 o 
  -1  -4   9      470.46      505.43     18.64 o 
   0  -4   9     4204.21     4213.04     36.56 o 
   1  -4   9        0.07       -1.83     14.94 o 
   2  -4   9        2.76       -0.41     11.95 o 
   3  -4   9        8.46       15.48     10.18 o 
   4  -4   9      122.65      138.20     12.77 o 
   5  -4   9      135.13      138.88     13.79 o 
   6  -4   9       89.76      106.88     15.01 o 
   7  -4   9        0.52        3.33     14.87 o 
   8  -4   9       10.78       12.56     13.92 o 
  -9  -3   9        9.02       -7.13     14.12 o 
  -8  -3   9        3.05       -0.68     17.99 o 
  -7  -3   9      249.43      310.15     22.35 o 
  -6  -3   9      102.07       99.55     16.84 o 
  -5  -3   9        4.25        9.44     13.44 o 
  -4  -3   9      161.26      172.12     15.62 o 
  -3  -3   9      781.60      811.33     19.54 o 
  -2  -3   9     3104.50     3473.71     32.26 o 
  -1  -3   9      532.99      559.19     19.81 o 
   0  -3   9      169.38      168.71     14.95 o 
   1  -3   9      373.69      385.87     15.91 o 
   2  -3   9      134.67      140.88     14.81 o 
   3  -3   9       89.61       78.78     12.16 o 
   4  -3   9        8.91       18.81     12.97 o 
   5  -3   9      159.54      160.35     14.47 o 
   6  -3   9       31.80       36.12     13.51 o 
   7  -3   9        3.87        7.40     13.37 o 
   8  -3   9        4.07        4.28     14.46 o 
  -9  -2   9       50.58       19.01     20.03 o 
  -8  -2   9        4.50       10.32     15.82 o 
  -7  -2   9       11.71       17.58     15.95 o 
  -6  -2   9       61.10       61.65     15.14 o 
  -5  -2   9        8.47        9.03     13.24 o 
  -4  -2   9       20.04       14.33     12.22 o 
  -3  -2   9      120.00      145.14     15.49 o 
  -2  -2   9      256.62      325.07     16.11 o 
  -1  -2   9     1672.27     1932.28     27.51 o 
   0  -2   9     1442.14     1513.28     24.00 o 
   1  -2   9      156.75      186.08     15.35 o 
   2  -2   9       42.33       39.59     14.26 o 
   3  -2   9      941.29      896.55     19.14 o 
   4  -2   9      139.66      172.38     12.09 o 
   5  -2   9       47.95       54.59     13.51 o 
   6  -2   9      111.37      163.86     13.51 o 
   7  -2   9        6.24       -1.83     12.83 o 
   8  -2   9       16.22       13.51     14.87 o 
   9  -2   9        7.34       -2.04     15.00 o 
  -9  -1   9       18.83        6.45     17.24 o 
  -8  -1   9       13.03        4.82     15.41 o 
  -7  -1   9       20.29       13.17     15.34 o 
  -6  -1   9       36.13       34.69     14.12 o 
  -5  -1   9      112.04      122.03     14.60 o 
  -4  -1   9        0.02       -0.41     13.37 o 
  -3  -1   9       95.17      101.73     15.21 o 
  -2  -1   9       44.34       74.69     16.43 o 
  -1  -1   9      987.74      989.96     21.42 o 
   0  -1   9      148.54      160.61     15.08 o 
   1  -1   9      146.76      147.01     14.54 o 
   2  -1   9       92.07       88.22     15.21 o 
   3  -1   9      197.46      198.04     13.18 o 
   4  -1   9        9.40       15.82     13.44 o 
   5  -1   9      206.49      274.49     15.28 o 
   6  -1   9      102.59      105.39     13.78 o 
   7  -1   9        7.57       10.05     12.42 o 
   8  -1   9       41.80       37.88     14.19 o 
  -9   0   9        5.83       -1.43     17.24 o 
  -8   0   9        0.48       -5.09     15.61 o 
  -7   0   9        1.44       -3.19     13.37 o 
  -6   0   9       17.09       22.00     12.76 o 
  -5   0   9        0.73        4.68     12.49 o 
  -4   0   9       87.52       76.40     13.85 o 
  -3   0   9        6.97        3.12     14.66 o 
  -2   0   9        7.73        2.85     13.51 o 
  -1   0   9        1.42        0.48     14.32 o 
   0   0   9       35.56       45.76     14.46 o 
   1   0   9        0.83        0.20     11.81 o 
   2   0   9      747.62      742.39     19.48 o 
   3   0   9        1.18       -5.50     11.61 o 
   4   0   9       60.57       63.08     13.51 o 
   5   0   9       17.80       26.48     13.24 o 
   6   0   9      129.28      161.62     13.17 o 
   7   0   9        2.73        7.06     12.76 o 
   8   0   9       96.76       78.83     15.01 o 
  -9   1   9       21.95       14.60     19.15 o 
  -8   1   9       17.67       26.27     15.00 o 
  -7   1   9       76.20       88.07     13.51 o 
  -6   1   9       32.84       39.17     13.24 o 
  -5   1   9       32.45       35.10     14.33 o 
  -4   1   9       80.12       77.28     14.40 o 
  -3   1   9      220.39      204.91     15.15 o 
  -2   1   9     2031.85     2173.07     26.90 o 
  -1   1   9       12.36        4.14     13.24 o 
   0   1   9      550.67      605.68     16.88 o 
   1   1   9      312.21      364.04     16.66 o 
   2   1   9       22.39       20.91     12.22 o 
   3   1   9        0.70        8.21     12.63 o 
   4   1   9        3.88       12.08     11.95 o 
   5   1   9      377.68      392.72     16.04 o 
   6   1   9        1.72       10.18     13.17 o 
   7   1   9       52.59       53.03     14.12 o 
   8   1   9       21.70       30.69     13.99 o 
  -9   2   9        1.42        5.91     15.75 o 
  -8   2   9       12.26        7.20     15.61 o 
  -7   2   9       81.46       71.43     14.19 o 
  -6   2   9       12.74        5.97     12.56 o 
  -5   2   9       54.48       42.84     13.31 o 
  -4   2   9        0.79        6.45     13.37 o 
  -3   2   9        3.50        6.99     12.29 o 
  -2   2   9      423.55      502.19     16.59 o 
  -1   2   9      249.31      255.94     14.68 o 
   0   2   9       11.48       16.16     12.56 o 
   1   2   9       35.19       27.84     12.15 o 
   2   2   9       94.36      100.65     11.55 o 
   3   2   9       35.97       29.47     12.97 o 
   4   2   9        2.65        8.76     12.63 o 
   5   2   9      538.63      524.84     17.95 o 
   6   2   9      272.09      255.36     14.20 o 
   7   2   9      152.04      136.91     15.89 o 
   8   2   9       11.61        0.48     13.78 o 
  -9   3   9        2.47       29.33     17.45 o 
  -8   3   9        3.66       -5.97     14.53 o 
  -7   3   9      144.77      122.24     15.69 o 
  -6   3   9      146.76      113.41     14.26 o 
  -5   3   9        0.00        0.34     12.83 o 
  -4   3   9        3.16       -5.77     13.31 o 
  -3   3   9        5.98       14.19     12.97 o 
  -2   3   9      898.35      994.58     19.62 o 
  -1   3   9       37.95       55.54     13.65 o 
   0   3   9      209.98      287.82     15.56 o 
   1   3   9       70.37       57.04     12.77 o 
   2   3   9       60.39       56.50     12.97 o 
   3   3   9      189.33      205.69     14.47 o 
   4   3   9       75.98       46.58     13.65 o 
   5   3   9       48.38       51.87     12.63 o 
   6   3   9       22.72       22.61     12.08 o 
   7   3   9       54.97       41.21     13.99 o 
   8   3   9       12.44        0.27     15.14 o 
  -8   4   9        1.24       14.73     14.32 o 
  -7   4   9        9.92        0.00     12.63 o 
  -6   4   9       93.32       85.90     13.58 o 
  -5   4   9      518.68      552.00     17.81 o 
  -4   4   9       81.35       95.95     13.65 o 
  -3   4   9        0.81        0.14     13.03 o 
  -2   4   9      188.68      183.62     14.13 o 
  -1   4   9       10.26       16.63     12.83 o 
   0   4   9        5.08       15.75     11.81 o 
   1   4   9      770.51      897.04     19.06 o 
   2   4   9      751.36      863.51     17.22 o 
   3   4   9       29.06       46.78     12.22 o 
   4   4   9      119.56      136.77     14.46 o 
   5   4   9       45.48       41.82     12.63 o 
   6   4   9        3.24       16.02     12.90 o 
   7   4   9        0.19        6.38     14.05 o 
   8   4   9        0.01        4.28     16.29 o 
  -8   5   9        0.09       -0.14     15.07 o 
  -7   5   9       19.22       16.97     13.17 o 
  -6   5   9       40.49       42.16     12.22 o 
  -5   5   9       10.29        7.74     13.10 o 
  -4   5   9      378.79      410.07     16.04 o 
  -3   5   9      272.97      266.41     16.85 o 
  -2   5   9       91.30      113.54     11.07 o 
  -1   5   9        4.13        4.07     12.63 o 
   0   5   9       57.76       61.59     11.54 o 
   1   5   9       16.25        7.20     12.76 o 
   2   5   9       27.26       28.04     13.24 o 
   3   5   9     1166.44     1311.97     23.09 o 
   4   5   9       73.20       80.40     13.85 o 
   5   5   9       19.16        8.15     12.90 o 
   6   5   9        1.54       -0.14     13.65 o 
   7   5   9        1.28       17.11     14.19 o 
   8   5   9        3.23        9.16     15.75 o 
  -8   6   9        2.99        1.97     13.92 o 
  -7   6   9        5.21       -1.43     13.44 o 
  -6   6   9        0.13        7.54     12.22 o 
  -5   6   9       26.91       12.90     12.49 o 
  -4   6   9       47.63       50.79     12.90 o 
  -3   6   9        0.77       -0.34     11.68 o 
  -2   6   9       42.29       51.19     10.46 o 
  -1   6   9        0.00       -1.63     10.32 o 
   0   6   9       50.18       37.21     12.77 o 
   1   6   9      106.52      115.65     12.29 o 
   2   6   9       65.76       63.49     13.78 o 
   3   6   9       61.77       53.84     13.17 o 
   4   6   9        0.85       -8.69     12.36 o 
   5   6   9       13.97        7.54     11.95 o 
   6   6   9       10.90       11.13     12.56 o 
   7   6   9        4.22        2.78     13.31 o 
   8   6   9       10.63       13.58     14.73 o 
  -8   7   9       17.20       -5.57     14.73 o 
  -7   7   9        4.98        3.39     12.76 o 
  -6   7   9       28.08       19.01     12.76 o 
  -5   7   9       23.00       20.16     13.37 o 
  -4   7   9       12.99        7.54     11.88 o 
  -3   7   9       17.52        2.44     11.68 o 
  -2   7   9      589.94      684.89     17.34 o 
  -1   7   9       71.37       82.91     10.59 o 
   0   7   9      257.45      290.66     12.23 o 
   1   7   9      112.61      132.77     13.45 o 
   2   7   9       56.70       45.15     13.85 o 
   3   7   9       32.25       49.29     13.04 o 
   4   7   9       66.28       63.08     13.38 o 
   5   7   9        0.02        0.14     11.88 o 
   6   7   9        7.61        4.89     12.49 o 
   7   7   9        0.23        8.89     14.66 o 
  -8   8   9        0.17       10.25     16.09 o 
  -7   8   9        0.69        3.05     12.83 o 
  -6   8   9        1.80        1.70     12.70 o 
  -5   8   9        0.81       -0.20     12.63 o 
  -4   8   9        0.33       -7.20     12.36 o 
  -3   8   9        4.13        0.81     11.74 o 
  -2   8   9       23.98       11.61     11.20 o 
  -1   8   9       52.53       44.88     12.70 o 
   0   8   9      101.04      111.03     12.09 o 
   1   8   9        1.15        7.13     12.02 o 
   2   8   9       21.63       24.92     12.76 o 
   3   8   9       34.93       39.79     12.63 o 
   4   8   9       18.32       25.73     12.22 o 
   5   8   9        1.00       15.07     12.76 o 
   6   8   9        5.59       11.95     13.17 o 
   7   8   9       12.24       -5.70     16.16 o 
  -7   9   9       10.69       12.29     13.65 o 
  -6   9   9        0.72        7.74     12.90 o 
  -5   9   9       60.56       58.53     13.31 o 
  -4   9   9       61.33       41.69     12.49 o 
  -3   9   9       17.14       10.12     10.52 o 
  -2   9   9        7.60        4.96     10.93 o 
  -1   9   9      196.20      230.53     13.72 o 
   0   9   9       12.46       10.52     11.74 o 
   1   9   9       80.38       86.37     13.44 o 
   2   9   9        1.81       10.05     12.76 o 
   3   9   9        3.42       -2.17     12.36 o 
   4   9   9      192.91      208.17     15.21 o 
   5   9   9        9.25       15.95     13.71 o 
   6   9   9       85.63       31.78     15.07 o 
   7   9   9        2.82       -3.19     15.82 o 
  -7  10   9        4.04       -6.79     14.12 o 
  -6  10   9        8.23        1.22     12.49 o 
  -5  10   9        0.99       -5.23     12.42 o 
  -4  10   9        8.16        3.12     13.37 o 
  -3  10   9        0.90        7.67     12.76 o 
  -2  10   9      140.44      165.09     13.11 o 
  -1  10   9      458.28      550.06     15.56 o 
   0  10   9       84.80      112.79     11.75 o 
   1  10   9       43.84       48.75     13.58 o 
   2  10   9        0.42      -13.58     13.58 o 
   3  10   9       25.44       35.64     12.90 o 
   4  10   9      127.42      127.19     14.12 o 
   5  10   9      138.59       85.02     16.09 o 
   6  10   9        8.65        8.76     15.55 o 
  -6  11   9        2.03        0.07     13.92 o 
  -5  11   9       15.02       12.63     13.51 o 
  -4  11   9        5.27        8.76     11.54 o 
  -3  11   9       11.86       -1.90     12.42 o 
  -2  11   9        0.01       -2.78     11.34 o 
  -1  11   9      164.97      192.27     14.26 o 
   0  11   9       13.22       24.85     12.90 o 
   1  11   9        2.89        5.63     14.05 o 
   2  11   9        5.39       17.79     12.63 o 
   3  11   9        0.43       14.32     12.49 o 
   4  11   9        6.56       10.73     13.85 o 
   5  11   9      122.62      115.30     15.55 o 
   6  11   9       58.80       28.31     16.23 o 
  -6  12   9        1.52       -0.07     14.32 o 
  -5  12   9        6.84        8.42     12.83 o 
  -4  12   9        0.90        1.09     12.56 o 
  -3  12   9       13.25       17.86     11.20 o 
  -2  12   9       41.02       26.14     10.93 o 
  -1  12   9       23.78       26.21     12.76 o 
   0  12   9        2.30       -8.15     11.81 o 
   1  12   9        0.82        3.33     13.58 o 
   2  12   9        0.33        6.59     13.10 o 
   3  12   9        0.21        9.03     13.17 o 
   4  12   9        3.88       -5.43     14.80 o 
   5  12   9       34.75       13.24     14.33 o 
  -5  13   9        0.01        5.84     12.36 o 
  -4  13   9        3.53        5.63     12.97 o 
  -3  13   9       40.12       40.53     12.42 o 
  -2  13   9        0.18        6.38     12.02 o 
  -1  13   9        3.70       11.41     11.81 o 
   0  13   9        9.60       10.12     12.22 o 
   1  13   9        0.38      -11.20     13.17 o 
   2  13   9        2.26        4.96     12.63 o 
   3  13   9        5.59       -0.88     13.37 o 
   4  13   9        0.01        8.62     14.39 o 
   5  13   9        7.64        5.50     15.75 o 
  -5  14   9        8.96        3.26     12.70 o 
  -4  14   9        1.13       -1.15     12.90 o 
  -3  14   9       14.57       21.66     13.71 o 
  -2  14   9        4.61        8.69     12.90 o 
  -1  14   9        0.04       -8.01     12.97 o 
   0  14   9        0.62       -3.67     12.90 o 
   1  14   9        0.40       -0.07     12.63 o 
   2  14   9        6.82        6.45     12.63 o 
   3  14   9        0.01        0.07     13.44 o 
   4  14   9        1.73        8.76     14.46 o 
  -4  15   9        3.74        1.29     13.65 o 
  -3  15   9        2.02        8.62     12.97 o 
  -2  15   9        7.99       17.52     13.31 o 
  -1  15   9        2.37       -2.24     13.31 o 
   0  15   9        2.20       -5.50     12.83 o 
   1  15   9        1.39        0.61     13.31 o 
   2  15   9       14.12       21.32     13.78 o 
   3  15   9        5.70        4.21     14.12 o 
  -3  16   9       10.05        8.76     13.17 o 
  -2  16   9        0.00       -3.80     13.65 o 
  -1  16   9        5.44        1.29     13.17 o 
   0  16   9        0.06      -10.66     13.17 o 
   1  16   9       23.04       15.75     12.76 o 
   2  16   9        7.86       14.26     13.37 o 
  -1 -20  10        0.98        8.01     15.75 o 
   0 -20  10       12.49       14.32     14.94 o 
   1 -20  10        3.33        5.57     15.75 o 
  -3 -19  10       30.19       18.87     17.86 o 
  -2 -19  10        0.31        5.36     15.14 o 
  -1 -19  10        6.11        0.54     14.87 o 
   0 -19  10        1.59       -7.13     15.21 o 
   1 -19  10       14.46       -2.65     15.41 o 
   2 -19  10       35.53       28.11     18.47 o 
   3 -19  10        8.28       -5.23     13.65 o 
  -4 -18  10        4.00      -12.90     12.90 o 
  -3 -18  10        0.36        9.23     16.23 o 
  -2 -18  10        5.17       -5.50     14.26 o 
  -1 -18  10        2.56       -2.85     13.03 o 
   0 -18  10        2.28        4.34     14.26 o 
   1 -18  10       81.09       86.16     14.53 o 
   2 -18  10       56.12       60.70     17.31 o 
   3 -18  10        0.96       -0.81     12.36 o 
   4 -18  10        0.93        0.07     13.65 o 
  -5 -17  10        1.92       -8.83     13.71 o 
  -4 -17  10        0.32       -5.43     12.90 o 
  -3 -17  10        2.05       -5.02     15.48 o 
  -2 -17  10        0.56       -8.96     14.26 o 
  -1 -17  10        2.63        5.77     13.92 o 
   0 -17  10        5.99        8.76     13.51 o 
   1 -17  10        0.01       15.34     12.97 o 
   2 -17  10       36.20       40.87     15.28 o 
   3 -17  10       10.30       18.94     12.15 o 
   4 -17  10       12.80       19.55     13.51 o 
   5 -17  10        0.04       -2.92     13.37 o 
  -5 -16  10        0.17       12.90     13.58 o 
  -4 -16  10       24.01       -2.24     13.51 o 
  -3 -16  10       62.23       27.77     16.16 o 
  -2 -16  10        1.50       -2.44     13.85 o 
  -1 -16  10        6.91       10.86     13.37 o 
   0 -16  10       25.25       33.33     13.37 o 
   1 -16  10       10.85       -1.15     11.61 o 
   2 -16  10        8.54       26.34     15.82 o 
   3 -16  10        1.90        1.83     11.74 o 
   4 -16  10        0.36        1.15     13.51 o 
   5 -16  10       43.12       47.59     13.65 o 
  -6 -15  10       12.95       16.43     12.56 o 
  -5 -15  10        0.61        0.07     13.51 o 
  -4 -15  10        8.23        0.61     12.56 o 
  -3 -15  10       10.94        7.13     15.28 o 
  -2 -15  10        0.73        7.60     13.37 o 
  -1 -15  10       24.22       15.95     13.04 o 
   0 -15  10        0.04      -10.86     12.97 o 
   1 -15  10       41.94       17.18     12.36 o 
   2 -15  10       18.52       15.61     13.99 o 
   3 -15  10       38.51       45.83     12.76 o 
   4 -15  10        7.56        7.60     11.54 o 
   5 -15  10       18.70       30.69     12.56 o 
   6 -15  10       20.92        5.23     13.58 o 
  -6 -14  10        1.88       -6.11     12.42 o 
  -5 -14  10        7.45        3.67     10.93 o 
  -4 -14  10       24.61       14.60     12.49 o 
  -3 -14  10       11.98       11.13     14.19 o 
  -2 -14  10        3.58        4.41     13.10 o 
  -1 -14  10       43.57       41.48     13.78 o 
   0 -14  10        4.49       -1.29     12.76 o 
   1 -14  10       23.38       35.37     11.81 o 
   2 -14  10       55.17       50.31     11.27 o 
   3 -14  10        0.26        0.20     11.74 o 
   4 -14  10        0.05       -5.16     10.39 o 
   5 -14  10      177.25      216.57     14.87 o 
   6 -14  10      112.04      120.32     13.17 o 
  -7 -13  10        1.29      -13.78     13.78 o 
  -6 -13  10       92.52       88.00     13.51 o 
  -5 -13  10        0.41        4.28     12.76 o 
  -4 -13  10        2.69        2.92     13.78 o 
  -3 -13  10       37.12       22.27     15.68 o 
  -2 -13  10       88.04       69.46     14.40 o 
  -1 -13  10      293.72      280.79     16.03 o 
   0 -13  10      200.06      214.09     14.54 o 
   1 -13  10       19.37       13.37     12.22 o 
   2 -13  10      241.06      238.84     14.94 o 
   3 -13  10        2.00        6.86     13.10 o 
   4 -13  10        2.72        7.67     11.88 o 
   5 -13  10       23.04       22.88     12.70 o 
   6 -13  10        4.31        5.16     11.34 o 
   7 -13  10       33.21       42.30     11.88 o 
  -7 -12  10        1.62        6.72     12.29 o 
  -6 -12  10        0.77        4.96     13.92 o 
  -5 -12  10      105.58      115.71     12.63 o 
  -4 -12  10      132.36      149.40     14.53 o 
  -3 -12  10      125.52      124.55     16.30 o 
  -2 -12  10       44.92       27.84     14.46 o 
  -1 -12  10       69.25       64.64     13.58 o 
   0 -12  10       13.59        5.36     13.37 o 
   1 -12  10      599.12      640.54     17.07 o 
   2 -12  10      655.94      648.83     16.59 o 
   3 -12  10      102.02      100.23     13.31 o 
   4 -12  10        0.00       -0.68     11.54 o 
   5 -12  10        2.29        4.96     10.86 o 
   6 -12  10        1.46       -4.62     12.29 o 
   7 -12  10       61.40       54.38     13.38 o 
  -7 -11  10        5.29       -5.77     10.79 o 
  -6 -11  10        8.71       15.89     13.37 o 
  -5 -11  10        0.64        5.50     10.45 o 
  -4 -11  10        3.21        8.83     12.97 o 
  -3 -11  10       50.42       41.62     16.91 o 
  -2 -11  10      115.09      123.26     15.14 o 
  -1 -11  10      469.97      411.89     17.47 o 
   0 -11  10     1382.69     1404.06     21.47 o 
   1 -11  10       68.91       65.86     13.38 o 
   2 -11  10      169.22      184.67     13.92 o 
   3 -11  10      159.74      154.65     11.27 o 
   4 -11  10       14.59        6.11     12.29 o 
   5 -11  10        5.31        9.71     12.42 o 
   6 -11  10        3.77       -1.36     13.03 o 
   7 -11  10        0.64       -8.08     12.70 o 
  -8 -10  10        0.59       -3.94     13.51 o 
  -7 -10  10      104.48      131.19     13.11 o 
  -6 -10  10        6.63       28.31     12.42 o 
  -5 -10  10       18.72        6.79     13.51 o 
  -4 -10  10       27.26        5.30     12.42 o 
  -3 -10  10       13.07        6.92     16.16 o 
  -2 -10  10        3.71        5.36     13.31 o 
  -1 -10  10       84.38       77.48     13.78 o 
   0 -10  10       86.86       57.99     13.11 o 
   1 -10  10       36.42       24.44     12.90 o 
   2 -10  10       30.73       27.84     11.81 o 
   3 -10  10       14.79        6.99     10.25 o 
   4 -10  10        6.57        9.17     11.81 o 
   5 -10  10       14.04       20.91     10.32 o 
   6 -10  10        0.17        8.42     12.70 o 
   7 -10  10        0.22        3.53     12.29 o 
   8 -10  10        1.54       -2.78     14.19 o 
  -8  -9  10        0.21       16.50     13.92 o 
  -7  -9  10       54.83       59.20     13.71 o 
  -6  -9  10        9.98       17.85      9.98 o 
  -5  -9  10      378.89      467.09     15.70 o 
  -4  -9  10      203.80      180.95     13.45 o 
  -3  -9  10       18.04        2.17     15.89 o 
  -2  -9  10       41.82       48.21     16.16 o 
  -1  -9  10       11.75       15.41     14.60 o 
   4  -9  10        0.64        0.20     11.54 o 
   5  -9  10        2.55       14.73     11.61 o 
   6  -9  10        4.00       13.24     11.95 o 
   7  -9  10        5.25      -11.41     13.17 o 
   8  -9  10        2.17        4.34     12.08 o 
  -8  -8  10        7.35       -3.19     12.22 o 
  -7  -8  10        8.10       21.39     10.86 o 
  -6  -8  10       11.46       23.49     12.56 o 
  -5  -8  10       77.26       88.47     13.24 o 
  -3  -8  10      293.42      255.96     27.38 o 
  -1  -8  10       52.51       60.30     14.53 o 
   0  -8  10        6.44       12.90     14.19 o 
   1  -8  10       18.62       23.69     15.48 o 
   2  -8  10      233.48      220.53     21.40 o 
   5  -8  10       11.68       14.32     12.56 o 
   6  -8  10        0.84       21.72     12.49 o 
   7  -8  10        0.24       -1.43     10.86 o 
   8  -8  10        0.46       21.25     12.76 o 
  -8  -7  10        2.40       24.17     13.37 o 
  -7  -7  10       12.43        6.92     12.56 o 
  -6  -7  10       68.38       79.17     13.58 o 
  -5  -7  10        6.58       -1.90     13.10 o 
  -3  -7  10       75.57       72.18     15.55 o 
  -2  -7  10       67.50       58.87     10.19 o 
  -1  -7  10      389.43      366.98     16.66 o 
   0  -7  10      354.91      352.13     18.01 o 
   1  -7  10       78.48       78.03     14.53 o 
   2  -7  10       16.00       25.05     17.11 o 
   3  -7  10      134.60      121.71     21.33 o 
   4  -7  10      158.77      154.38     27.10 o 
   5  -7  10        0.79        0.41     10.25 o 
   6  -7  10        0.02        6.18     12.90 o 
   7  -7  10        2.89       -3.39     12.63 o 
   8  -7  10       17.73       20.30     13.17 o 
  -8  -6  10       12.21       22.68     13.92 o 
  -7  -6  10       75.97       83.92     12.49 o 
  -6  -6  10        8.89       12.36     13.03 o 
  -5  -6  10      173.40      212.45     12.09 o 
  -4  -6  10       17.72        9.10     11.68 o 
  -3  -6  10        0.39       -3.12     14.26 o 
  -2  -6  10        3.82        8.83     12.36 o 
  -1  -6  10      929.03      955.78     21.33 o 
   0  -6  10     1721.35     1888.71     26.25 o 
   1  -6  10      866.85      902.52     18.87 o 
   2  -6  10      702.88      757.01     20.15 o 
   3  -6  10       19.12       25.32     19.21 o 
   5  -6  10       94.89       96.49     12.36 o 
   6  -6  10        0.30       -9.57     15.61 o 
   7  -6  10        5.69        2.58     13.99 o 
   8  -6  10       25.62       12.56     15.55 o 
  -8  -5  10        2.41       14.19     13.17 o 
  -7  -5  10       24.01       36.05     10.59 o 
  -6  -5  10      204.79      242.07     12.57 o 
  -5  -5  10      812.31      949.18     17.83 o 
  -4  -5  10       10.14        5.30     16.23 o 
  -3  -5  10       26.95       25.60     13.51 o 
  -2  -5  10        0.40       -0.75     13.17 o 
  -1  -5  10      209.23      187.12     14.00 o 
   0  -5  10        4.13        5.23     14.19 o 
   1  -5  10     1167.06     1331.62     22.92 o 
   2  -5  10      299.78      312.09     15.09 o 
   5  -5  10       16.22       37.34     10.59 o 
   6  -5  10       36.21       37.61     13.99 o 
   7  -5  10        6.64       15.21     14.05 o 
   8  -5  10        0.09       -1.56     14.32 o 
  -9  -4  10        2.88       -8.21     13.17 o 
  -8  -4  10        1.80        4.96     11.34 o 
  -7  -4  10       29.87       31.57     13.71 o 
  -6  -4  10        0.07        9.03     17.31 o 
  -5  -4  10      172.18      173.81     15.35 o 
  -4  -4  10      250.75      206.68     17.60 o 
  -3  -4  10       44.55       34.08     15.07 o 
  -2  -4  10       17.48       15.62     13.65 o 
  -1  -4  10     1208.45     1316.70     23.20 o 
   0  -4  10      464.69      521.35     18.37 o 
   1  -4  10      702.44      752.30     19.20 o 
   2  -4  10      388.47      389.64     15.43 o 
   4  -4  10      192.47      213.49     13.59 o 
   5  -4  10      439.43      500.24     15.50 o 
   6  -4  10       42.73       35.78     13.92 o 
   7  -4  10        1.03       -1.02     12.83 o 
   8  -4  10        1.53        6.25     13.98 o 
  -9  -3  10        0.84      -14.46     14.46 o 
  -8  -3  10       70.89       82.09     20.23 o 
  -7  -3  10      375.95      446.53     23.85 o 
  -6  -3  10      157.66      156.61     17.66 o 
  -5  -3  10      125.08      124.28     14.19 o 
  -4  -3  10        8.63       16.36     13.78 o 
  -3  -3  10       94.67      103.50     14.67 o 
  -2  -3  10      456.14      489.69     18.23 o 
  -1  -3  10       64.14       75.92     15.35 o 
   0  -3  10       18.66        8.49     14.39 o 
   1  -3  10       92.99       83.74     13.45 o 
   2  -3  10      197.64      164.62     13.25 o 
   3  -3  10        0.75        3.73     12.22 o 
   4  -3  10      404.74      410.61     15.16 o 
   5  -3  10      399.44      412.52     15.97 o 
   6  -3  10      166.33      170.06     15.55 o 
   7  -3  10      100.26       82.84     14.40 o 
   8  -3  10       11.70       -8.35     15.21 o 
  -9  -2  10        2.79      -13.37     19.14 o 
  -8  -2  10       27.51       23.42     16.23 o 
  -7  -2  10       92.52      101.04     16.57 o 
  -6  -2  10        0.02       10.12     14.26 o 
  -5  -2  10        0.47       -0.07     12.29 o 
  -4  -2  10        0.26        6.38     13.37 o 
  -3  -2  10      247.34      283.96     14.74 o 
  -2  -2  10      813.47      897.51     20.64 o 
  -1  -2  10     1325.92     1424.09     23.56 o 
   0  -2  10      318.55      359.51     17.27 o 
   1  -2  10       64.56       61.86     14.46 o 
   2  -2  10        6.23       -3.06     11.81 o 
   3  -2  10        3.18       14.87     12.56 o 
   4  -2  10       48.56       52.76     12.56 o 
   5  -2  10      838.87     1000.81     18.98 o 
   6  -2  10      156.15      154.71     15.21 o 
   7  -2  10       93.47       80.67     13.17 o 
   8  -2  10       20.95        9.17     15.14 o 
  -9  -1  10        4.76       -1.09     17.52 o 
  -8  -1  10       18.47       20.84     15.68 o 
  -7  -1  10      174.74      175.69     17.05 o 
  -6  -1  10       95.94      106.00     14.67 o 
  -5  -1  10        5.32       -7.94     13.24 o 
  -4  -1  10      128.03      121.57     12.36 o 
  -3  -1  10      408.56      386.17     17.74 o 
  -2  -1  10     2164.77     2406.02     30.20 o 
  -1  -1  10       42.30       31.98     14.67 o 
   0  -1  10      281.18      300.31     16.59 o 
   1  -1  10       60.29       74.15     13.45 o 
   2  -1  10       67.98       64.44     13.72 o 
   3  -1  10        0.14        1.02     10.79 o 
   4  -1  10       17.88       19.21     10.52 o 
   5  -1  10      429.27      483.58     16.79 o 
   6  -1  10        9.01       12.29     13.92 o 
   7  -1  10      157.04      172.63     13.65 o 
   8  -1  10        1.05       -1.15     14.19 o 
  -9   0  10        2.15        3.39     17.11 o 
  -8   0  10       34.14       15.41     14.87 o 
  -7   0  10        1.20        4.75     13.37 o 
  -6   0  10      328.11      314.85     17.67 o 
  -5   0  10        4.74        6.04     13.03 o 
  -4   0  10      193.72      225.18     15.42 o 
  -3   0  10        5.17        6.92     12.83 o 
  -2   0  10       53.21       63.22     14.33 o 
  -1   0  10        0.33        0.88     13.10 o 
   0   0  10      623.15      732.34     18.72 o 
   1   0  10        9.94       12.83     13.37 o 
   2   0  10       22.10       31.98     12.09 o 
   3   0  10        1.84       -0.20     11.27 o 
   4   0  10        3.61        9.30     12.83 o 
   5   0  10        0.39        2.99     13.17 o 
   6   0  10        1.16      -13.58     13.58 o 
   7   0  10        2.20       -9.98     12.90 o 
   8   0  10      104.38      131.59     15.62 o 
  -9   1  10        0.03       -7.26     18.06 o 
  -8   1  10        0.74       -1.49     17.99 o 
  -7   1  10      123.66      104.71     14.60 o 
  -6   1  10        1.26        3.87     13.44 o 
  -5   1  10      114.20      111.37     14.74 o 
  -4   1  10        0.02        4.96     12.76 o 
  -3   1  10      301.22      310.03     16.79 o 
  -2   1  10        7.57       10.18     13.51 o 
  -1   1  10      844.29      901.91     19.76 o 
   0   1  10       20.03        8.69     14.26 o 
   1   1  10      102.36      103.64     12.22 o 
   2   1  10       50.49       58.26     12.29 o 
   3   1  10        1.70       -5.16     12.42 o 
   4   1  10       10.74       17.31     12.83 o 
   5   1  10        0.00       -1.70     13.10 o 
   6   1  10        2.39       10.18     13.10 o 
   7   1  10      220.03      232.15     16.23 o 
   8   1  10       59.53       24.17     15.21 o 
  -8   2  10       32.75        3.19     16.02 o 
  -7   2  10       35.74       22.00     13.71 o 
  -6   2  10        8.95        1.43     12.70 o 
  -5   2  10        0.65       -0.61     12.36 o 
  -4   2  10       10.32        7.47     11.95 o 
  -3   2  10       12.53        8.89     13.24 o 
  -2   2  10      182.23      174.59     13.59 o 
  -1   2  10       34.50       25.05     11.88 o 
   0   2  10      255.64      288.96     14.27 o 
   1   2  10     1737.02     2019.12     24.47 o 
   2   2  10      230.50      230.26     14.81 o 
   3   2  10       64.31       71.23     13.44 o 
   4   2  10        2.28       -2.24     12.70 o 
   5   2  10       10.77       10.66     13.10 o 
   6   2  10       69.07       67.76     12.90 o 
   7   2  10       68.99       42.44     14.26 o 
   8   2  10       13.88        4.34     15.21 o 
  -8   3  10        1.91       -6.31     14.46 o 
  -7   3  10        3.77        7.67     13.58 o 
  -6   3  10       43.01       34.29     12.56 o 
  -5   3  10      956.56      966.15     21.03 o 
  -4   3  10       45.44       39.86     13.44 o 
  -3   3  10       25.00       15.00     13.31 o 
  -2   3  10       24.09       33.74     12.56 o 
  -1   3  10      609.93      676.48     17.55 o 
   0   3  10      457.82      554.04     15.71 o 
   1   3  10      203.25      216.45     14.81 o 
   2   3  10       26.54       29.81     11.61 o 
   3   3  10        7.89       10.45     13.24 o 
   4   3  10       36.13       41.35     13.38 o 
   5   3  10       26.05       18.20     12.42 o 
   6   3  10       38.97       32.25     12.70 o 
   7   3  10       32.54       11.95     15.68 o 
   8   3  10        0.03        5.91     14.46 o 
  -8   4  10       20.00        6.25     14.19 o 
  -7   4  10        2.62        4.68     13.37 o 
  -6   4  10        6.45        4.55     11.54 o 
  -5   4  10        0.15       -2.51     12.22 o 
  -4   4  10      436.24      479.94     17.40 o 
  -3   4  10      714.72      754.13     19.53 o 
  -2   4  10      441.48      512.83     14.96 o 
  -1   4  10       55.64       63.83     12.43 o 
   0   4  10       29.62       13.92     13.65 o 
   1   4  10      115.55      131.82     12.50 o 
   2   4  10        0.31       -0.75     11.41 o 
   3   4  10        3.63      -12.83     12.83 o 
   4   4  10       36.57       41.42     13.38 o 
   5   4  10        0.14       -1.15     12.08 o 
   6   4  10       86.99       79.78     13.04 o 
   7   4  10       51.18       43.79     15.68 o 
   8   4  10       37.71       21.59     16.36 o 
  -8   5  10        0.78        8.08     14.32 o 
  -7   5  10        0.00       -0.68     12.97 o 
  -6   5  10       76.28       77.13     12.83 o 
  -5   5  10      509.02      531.35     17.54 o 
  -4   5  10      208.58      224.97     14.74 o 
  -3   5  10        0.94        4.41     11.61 o 
  -2   5  10       63.88       56.36     13.04 o 
  -1   5  10      681.84      587.40     18.92 o 
   0   5  10      433.70      487.05     14.62 o 
   1   5  10      253.78      291.00     14.95 o 
   2   5  10       59.23       53.84     12.43 o 
   3   5  10       20.12       13.78     13.04 o 
   4   5  10      234.61      231.98     15.22 o 
   5   5  10        7.32        5.43     11.54 o 
   6   5  10        2.55       -2.04     14.46 o 
   7   5  10        0.02        1.70     14.53 o 
   8   5  10       15.05       -7.94     17.52 o 
  -8   6  10        4.33        9.37     14.60 o 
  -7   6  10        6.77        5.70     13.58 o 
  -6   6  10        0.04       12.76     12.42 o 
  -5   6  10       73.34       54.86     13.04 o 
  -4   6  10      411.27      423.53     16.24 o 
  -3   6  10      143.75      143.71     13.52 o 
  -2   6  10        7.06        4.55     12.42 o 
  -1   6  10        2.23        7.60     11.41 o 
   0   6  10       30.12       37.27     12.02 o 
   1   6  10       97.11      107.84     11.75 o 
   2   6  10        7.91        4.68     12.56 o 
   3   6  10       30.44       19.96     12.83 o 
   4   6  10        6.75       11.81     13.10 o 
   5   6  10       21.45       11.27     12.76 o 
   6   6  10        0.11       -6.72     13.78 o 
   7   6  10        8.54       13.92     14.46 o 
  -8   7  10        4.40       10.59     15.34 o 
  -7   7  10        0.00        7.74     12.83 o 
  -6   7  10       14.86        5.91     12.15 o 
  -5   7  10        0.55       10.73     12.70 o 
  -4   7  10        0.19       -4.89     12.29 o 
  -3   7  10       73.46       78.36     12.29 o 
  -2   7  10      140.72      145.54     14.33 o 
  -1   7  10       77.16      109.60     10.52 o 
   0   7  10        7.91       16.63     12.36 o 
   1   7  10      238.92      266.24     13.32 o 
   2   7  10        0.01       -2.72     12.08 o 
   3   7  10       36.92       49.22     11.68 o 
   4   7  10       46.53       53.98     12.70 o 
   5   7  10        4.45       -0.88     12.22 o 
   6   7  10       11.23       11.00     13.85 o 
   7   7  10       26.11       17.79     16.63 o 
  -7   8  10       10.74        6.31     13.58 o 
  -6   8  10        0.12        6.59     12.83 o 
  -5   8  10        0.01       -2.85     13.10 o 
  -4   8  10        3.75       -7.60     12.49 o 
  -3   8  10      115.30      150.08     12.63 o 
  -2   8  10      200.94      232.57     12.91 o 
  -1   8  10      286.13      359.14     15.08 o 
   0   8  10        0.03       -7.26     11.95 o 
   1   8  10       45.19       47.73     11.20 o 
   2   8  10        2.50        7.33     12.90 o 
   3   8  10        8.42       11.81     12.70 o 
   4   8  10        3.73        6.04     12.22 o 
   5   8  10        0.05       -6.92     13.31 o 
   6   8  10        1.28        8.35     14.32 o 
   7   8  10       14.23        1.49     16.23 o 
  -7   9  10        3.38        8.69     14.53 o 
  -6   9  10       10.22        7.67     11.88 o 
  -5   9  10        1.19        1.90     12.42 o 
  -4   9  10        5.02      -12.36     12.36 o 
  -3   9  10        1.00       -6.38     11.34 o 
  -2   9  10       19.90       18.13     11.88 o 
  -1   9  10       12.13       24.78     12.22 o 
   0   9  10      449.47      562.23     16.24 o 
   1   9  10      300.13      335.01     16.03 o 
   2   9  10       64.46       60.84     14.26 o 
   3   9  10        8.93       13.24     13.24 o 
   4   9  10       29.28       25.80     13.10 o 
   5   9  10        1.53       -6.59     13.65 o 
   6   9  10        1.65        8.15     14.26 o 
  -7  10  10       27.07        8.89     14.87 o 
  -6  10  10        1.33       -0.61     12.97 o 
  -5  10  10        0.26        3.33     12.29 o 
  -4  10  10       16.16       11.20     12.02 o 
  -3  10  10       20.44        5.43     12.49 o 
  -2  10  10        2.20       -3.26     11.54 o 
  -1  10  10      408.90      457.75     15.15 o 
   0  10  10        2.27       12.42     11.88 o 
   1  10  10      333.16      410.92     15.76 o 
   2  10  10        4.33        2.38     13.71 o 
   3  10  10        1.42       -8.42     12.70 o 
   4  10  10        0.08       -0.27     12.83 o 
   5  10  10      142.12      133.57     17.38 o 
   6  10  10        1.86       -1.43     14.46 o 
  -6  11  10       46.57       24.37     13.99 o 
  -5  11  10        6.31        6.79     12.83 o 
  -4  11  10        1.22       -1.43     12.15 o 
  -3  11  10        1.48        7.94     11.47 o 
  -2  11  10      140.75      134.53     14.06 o 
  -1  11  10      247.70      266.82     15.35 o 
   0  11  10        5.28        8.21     11.95 o 
   1  11  10       22.85        5.97     13.78 o 
   2  11  10       32.69       27.36     13.58 o 
   3  11  10        0.71        5.23     12.42 o 
   4  11  10       27.56       23.35     14.26 o 
   5  11  10        7.63        3.33     14.12 o 
   6  11  10        6.21        4.62     15.89 o 
  -6  12  10        1.81       -4.82     13.78 o 
  -5  12  10        8.04       13.17     14.12 o 
  -4  12  10        5.33        6.45     12.29 o 
  -3  12  10       30.55       46.78     12.08 o 
  -2  12  10       55.40       37.00     12.42 o 
  -1  12  10       13.45        5.02     11.27 o 
   0  12  10        4.03       14.53     12.36 o 
   1  12  10       16.29       16.16     13.24 o 
   2  12  10        9.97        1.77     13.51 o 
   3  12  10        1.91       -7.54     13.37 o 
   4  12  10        6.37        8.55     14.73 o 
   5  12  10       11.96        6.04     14.80 o 
  -5  13  10        1.52        0.48     14.46 o 
  -4  13  10        5.49        1.97     13.51 o 
  -3  13  10        0.04       -0.41     12.83 o 
  -2  13  10        5.65       16.77     11.61 o 
  -1  13  10        0.27        9.57     12.56 o 
   0  13  10        0.46       -9.03     12.22 o 
   1  13  10        8.04       -8.49     12.70 o 
   2  13  10        5.05        7.40     12.42 o 
   3  13  10        0.97        8.15     13.37 o 
   4  13  10        0.06       14.46     14.19 o 
  -4  14  10        2.10       -2.58     12.63 o 
  -3  14  10        5.22       17.31     12.70 o 
  -2  14  10        6.19        1.15     11.68 o 
  -1  14  10        0.19       -3.46     12.08 o 
   0  14  10        0.11       10.66     13.37 o 
   1  14  10        0.34       -5.02     13.37 o 
   2  14  10       11.55       27.83     13.03 o 
   3  14  10        0.22      -12.02     13.98 o 
   4  14  10        1.78        2.24     15.14 o 
  -3  15  10       11.73       15.55     13.85 o 
  -2  15  10       13.57       -5.02     13.10 o 
  -1  15  10       58.67       37.61     15.00 o 
   0  15  10       13.73       11.61     12.49 o 
   1  15  10        0.30       -9.57     12.22 o 
   2  15  10        3.80        9.44     13.78 o 
   3  15  10       20.37        8.08     14.26 o 
  -2  16  10        0.42       11.20     13.78 o 
  -1  16  10        9.43       21.05     14.26 o 
   0  16  10       32.14       26.68     14.19 o 
   1  16  10        5.31       -2.10     12.22 o 
   0 -20  11       12.85       15.89     15.89 o 
  -2 -19  11        6.83       12.97     15.14 o 
  -1 -19  11        1.34        8.69     15.68 o 
   0 -19  11       10.26        2.72     15.61 o 
   1 -19  11        0.02        3.46     14.66 o 
   2 -19  11       40.66       57.30     14.60 o 
   3 -19  11        2.32       -1.90     13.51 o 
  -4 -18  11       21.57       22.00     14.32 o 
  -3 -18  11        8.25       13.03     16.09 o 
  -2 -18  11        8.28       12.49     14.66 o 
  -1 -18  11        1.48        3.67     13.71 o 
   0 -18  11        3.60        2.51     14.73 o 
   1 -18  11        1.89        0.00     13.92 o 
   2 -18  11        1.51       -1.97     13.03 o 
   3 -18  11        0.27      -12.83     12.83 o 
   4 -18  11        1.10       -8.28     14.66 o 
  -4 -17  11        3.71        2.04     13.65 o 
  -3 -17  11        0.01        5.84     15.48 o 
  -2 -17  11        0.26        9.71     14.53 o 
  -1 -17  11        4.39        6.04     13.10 o 
   0 -17  11        0.88        5.30     13.51 o 
   1 -17  11       17.72        8.42     12.36 o 
   2 -17  11        8.56        3.60     11.74 o 
   3 -17  11       26.68       17.45     12.42 o 
   4 -17  11       13.10       17.45     13.51 o 
  -5 -16  11        2.81       13.10     11.74 o 
  -4 -16  11        1.97       -1.36     13.51 o 
  -3 -16  11        5.56        7.20     14.60 o 
  -2 -16  11        0.20        2.58     13.71 o 
  -1 -16  11        1.48        6.25     13.85 o 
   0 -16  11        0.06       -3.33     12.83 o 
   1 -16  11        0.90        1.22     12.15 o 
   2 -16  11       24.25       17.45     13.37 o 
   3 -16  11       11.83        6.99     11.34 o 
   4 -16  11        5.98       -8.08     12.76 o 
   5 -16  11       13.27        4.68     12.29 o 
  -6 -15  11        3.84       14.05     14.39 o 
  -5 -15  11        0.76       13.03     12.49 o 
  -4 -15  11        0.86        8.21     12.63 o 
  -3 -15  11       15.68        9.71     15.28 o 
  -2 -15  11       38.31       30.01     14.12 o 
  -1 -15  11      151.73      133.99     14.80 o 
   0 -15  11       48.63       24.10     12.70 o 
   1 -15  11       19.14       19.01     11.68 o 
   2 -15  11       41.20       57.51     13.10 o 
   3 -15  11       16.68       18.53     12.22 o 
   4 -15  11       17.60       23.97     11.47 o 
   5 -15  11       19.07       11.54     13.03 o 
   6 -15  11       25.76       24.24     13.24 o 
  -6 -14  11        0.00      -12.42     12.42 o 
  -5 -14  11       15.82       26.00     13.85 o 
  -4 -14  11       16.71        4.68     11.00 o 
  -3 -14  11       16.75       13.65     15.82 o 
  -2 -14  11        0.09        8.35     12.70 o 
  -1 -14  11       37.43       52.89     13.71 o 
   0 -14  11      176.96      171.63     14.40 o 
   1 -14  11       11.37        8.42     12.15 o 
   2 -14  11      364.60      405.77     16.65 o 
   3 -14  11       44.72       36.32     13.78 o 
   4 -14  11        1.27       -5.91     11.95 o 
   5 -14  11        3.09        1.15     13.24 o 
   6 -14  11        0.17        5.16     11.34 o 
  -7 -13  11        0.19       -5.84     10.93 o 
  -6 -13  11       11.19        3.19     13.31 o 
  -5 -13  11        0.80      -12.08     12.08 o 
  -4 -13  11        0.09       14.12     12.36 o 
  -3 -13  11       22.04       28.79     14.94 o 
  -2 -13  11        3.33        2.99     13.92 o 
  -1 -13  11       65.45       64.16     13.44 o 
   0 -13  11      103.28      108.58     14.26 o 
   1 -13  11       45.73       50.24     12.63 o 
   2 -13  11        4.68        2.85     13.17 o 
   3 -13  11       84.60       77.07     13.65 o 
   4 -13  11      115.27      143.01     13.17 o 
   5 -13  11        2.89        8.01     12.90 o 
   6 -13  11        0.58       -4.62     12.49 o 
   7 -13  11       27.22       26.95     13.31 o 
  -7 -12  11       36.77       47.46     13.31 o 
  -6 -12  11        1.85       -1.29     10.73 o 
  -5 -12  11       12.13        4.55     10.66 o 
  -4 -12  11       53.50       82.36     14.05 o 
  -3 -12  11       85.06       81.55     15.28 o 
  -2 -12  11        1.05        1.70     13.58 o 
  -1 -12  11       23.58       41.96     13.58 o 
   0 -12  11       22.12       19.96     13.44 o 
   1 -12  11      724.01      781.87     17.62 o 
   2 -12  11      617.69      676.42     17.54 o 
   3 -12  11      360.95      412.44     15.22 o 
   4 -12  11        2.46        0.34     10.32 o 
   5 -12  11       20.63       33.61     12.15 o 
   6 -12  11        3.27        9.64     11.74 o 
   7 -12  11        5.31        5.02     13.99 o 
  -7 -11  11        0.06        5.43     13.03 o 
  -6 -11  11       97.86      113.87     11.81 o 
  -5 -11  11      211.13      225.77     13.31 o 
  -4 -11  11      297.69      330.31     14.61 o 
  -3 -11  11       43.88       35.98     16.70 o 
  -2 -11  11       78.55       64.24     14.33 o 
  -1 -11  11       81.96       73.00     13.99 o 
   0 -11  11        7.48        1.90     13.31 o 
   1 -11  11       37.68       30.01     12.63 o 
   2 -11  11      134.79      143.16     13.51 o 
   3 -11  11        4.94        8.96     12.56 o 
   4 -11  11        2.76        8.28     13.03 o 
   5 -11  11        6.19        3.67     12.15 o 
   6 -11  11       14.42       22.34     13.17 o 
   7 -11  11        0.78       10.59     11.61 o 
  -8 -10  11        5.32       20.84     13.78 o 
  -7 -10  11        0.11        0.81     12.63 o 
  -6 -10  11       21.57       32.79     11.95 o 
  -5 -10  11      263.56      315.80     15.08 o 
  -4 -10  11      291.60      331.20     14.67 o 
  -3 -10  11       76.48       72.11     15.01 o 
  -2 -10  11       95.98       75.10     14.94 o 
  -1 -10  11        0.12       -8.96     13.51 o 
   0 -10  11       28.90        0.54     14.19 o 
   1 -10  11      361.23      376.23     15.56 o 
   2 -10  11        0.25       -2.38     12.02 o 
   3 -10  11       31.36       30.76     12.15 o 
   4 -10  11       88.30      105.45     13.04 o 
   5 -10  11       24.35       16.29     10.66 o 
   6 -10  11        2.33       -1.90     11.95 o 
   7 -10  11        0.17        3.67     13.51 o 
  -8  -9  11        2.35        1.15     13.03 o 
  -7  -9  11        1.05      -11.27     11.27 o 
  -6  -9  11        0.60       10.79     12.15 o 
  -5  -9  11        4.83       -6.18     11.68 o 
  -4  -9  11        0.61      -10.05     10.32 o 
  -3  -9  11      938.52      957.84     23.35 o 
  -2  -9  11        4.91        2.44     14.19 o 
   0  -9  11        3.77       13.03     14.60 o 
   1  -9  11       34.18       37.41     15.41 o 
   2  -9  11      613.94      710.11     18.23 o 
   3  -9  11        3.26       14.05     11.27 o 
   4  -9  11       61.35       61.99     13.44 o 
   5  -9  11        2.96       11.27     11.61 o 
   6  -9  11        4.31       -7.47     11.41 o 
   7  -9  11        0.82        2.99     12.76 o 
   8  -9  11        1.73        2.72     13.31 o 
  -8  -8  11        9.82       11.13     14.39 o 
  -7  -8  11       26.24       14.53     13.51 o 
  -6  -8  11       27.41       28.04     12.90 o 
  -5  -8  11       83.30       82.23     12.83 o 
  -4  -8  11       48.76       63.76     11.00 o 
  -3  -8  11        1.36       -1.56     15.68 o 
  -2  -8  11      122.39      136.64     13.38 o 
  -1  -8  11       32.99       49.16     13.58 o 
   0  -8  11      275.58      286.48     15.56 o 
   1  -8  11      133.84      154.24     17.12 o 
   2  -8  11       18.24       13.37     16.97 o 
   3  -8  11      660.22      622.02     29.59 o 
   5  -8  11       19.90       34.28     12.56 o 
   6  -8  11        4.09       -2.24     12.15 o 
   7  -8  11        3.66        9.71     12.90 o 
   8  -8  11        0.76       -3.05     12.83 o 
  -8  -7  11       25.74       28.72     12.02 o 
  -7  -7  11        3.34       20.43     13.65 o 
  -6  -7  11       36.06       57.30     13.04 o 
  -5  -7  11       90.92      102.47     11.34 o 
  -3  -7  11      480.35      434.17     18.22 o 
  -2  -7  11        5.38        3.12     10.32 o 
  -1  -7  11      107.30      105.54     14.74 o 
   0  -7  11       81.54      100.44     15.42 o 
   1  -7  11      396.00      437.73     19.44 o 
   2  -7  11      181.42      177.63     19.56 o 
   3  -7  11       79.63       86.51     19.35 o 
   4  -7  11       10.88       13.71     21.72 o 
   5  -7  11        1.47       -6.92     14.12 o 
   6  -7  11        7.79        8.21     17.31 o 
   7  -7  11        2.22        6.18     12.70 o 
   8  -7  11       13.95        5.70     13.37 o 
  -8  -6  11        6.04       15.34     11.27 o 
  -7  -6  11       18.34       -7.67     12.36 o 
  -6  -6  11       82.16       94.38     13.65 o 
  -5  -6  11      285.14      318.09     15.08 o 
  -4  -6  11      158.28      168.37     12.43 o 
  -3  -6  11        1.09        3.67     11.81 o 
  -2  -6  11       29.82       14.39     14.46 o 
  -1  -6  11        3.22       -1.22     13.58 o 
   0  -6  11       17.31       17.72     14.05 o 
   1  -6  11       25.53       38.63     13.78 o 
   2  -6  11       20.54       13.17     16.29 o 
   3  -6  11       33.11       33.81     19.08 o 
   5  -6  11        1.26      -12.08     12.08 o 
   6  -6  11       75.15       91.60     14.67 o 
   7  -6  11       22.65       16.77     15.55 o 
   8  -6  11        4.63       11.47     13.99 o 
  -8  -5  11       22.54        6.79     13.31 o 
  -7  -5  11       19.69       11.34     12.76 o 
  -6  -5  11      233.21      306.41     13.04 o 
  -5  -5  11        9.40        8.83     11.34 o 
  -4  -5  11        4.72       15.89     14.73 o 
  -3  -5  11       78.60       69.20     15.69 o 
  -2  -5  11       69.37       52.63     13.85 o 
  -1  -5  11       20.42       25.73     14.66 o 
   0  -5  11       26.99       41.76     13.99 o 
   1  -5  11     1202.74     1306.50     21.00 o 
   2  -5  11     1386.93     1410.33     22.51 o 
   5  -5  11       20.99       29.19     10.93 o 
   6  -5  11       11.41       11.13     13.71 o 
   7  -5  11       79.24       91.26     15.48 o 
   8  -5  11        4.90        8.08     14.73 o 
  -8  -4  11        2.07        4.68     13.24 o 
  -7  -4  11       37.45       41.28     13.17 o 
  -6  -4  11      404.81      437.01     22.02 o 
  -5  -4  11     1674.61     1682.68     27.48 o 
  -4  -4  11      551.72      566.57     20.06 o 
  -3  -4  11      147.41      147.25     13.58 o 
  -2  -4  11       47.20       56.76     14.26 o 
  -1  -4  11       23.47       13.85     13.10 o 
   0  -4  11        5.14       11.81     13.51 o 
   1  -4  11      190.03      191.18     15.35 o 
   2  -4  11       35.09       21.32     12.22 o 
   3  -4  11       63.19       50.93     11.68 o 
   4  -4  11      202.78      199.78     13.59 o 
   5  -4  11       31.84       20.98     12.70 o 
   6  -4  11      116.09      136.63     14.46 o 
   7  -4  11        0.32       -7.94     12.22 o 
   8  -4  11       31.54       18.26     15.75 o 
  -8  -3  11       10.07        5.91     19.01 o 
  -7  -3  11      126.55      145.39     17.72 o 
  -6  -3  11      128.40      130.66     16.09 o 
  -5  -3  11        0.98       -1.56     13.10 o 
  -4  -3  11        5.78        0.48     13.58 o 
  -3  -3  11        4.77       11.74     13.78 o 
  -2  -3  11      853.38      912.61     21.38 o 
  -1  -3  11       68.24       60.30     13.79 o 
   0  -3  11      358.24      417.65     16.73 o 
   1  -3  11      153.43      133.96     14.20 o 
   2  -3  11       70.42       63.29     11.48 o 
   3  -3  11      150.70      146.37     11.07 o 
   4  -3  11       52.24       49.16     12.70 o 
   5  -3  11        0.04       -4.89     12.83 o 
   6  -3  11        7.35        4.34     14.05 o 
   7  -3  11       45.29       56.22     13.78 o 
   8  -3  11        0.51       -1.56     14.73 o 
  -9  -2  11       22.32       11.61     20.44 o 
  -8  -2  11       16.69       17.38     16.09 o 
  -7  -2  11       95.51      106.67     16.84 o 
  -6  -2  11        4.77        0.88     13.92 o 
  -5  -2  11       48.52       28.79     12.22 o 
  -4  -2  11       29.14       24.71     12.15 o 
  -3  -2  11      247.99      279.73     15.36 o 
  -2  -2  11       58.55       47.06     15.07 o 
  -1  -2  11      114.24      122.12     14.26 o 
   0  -2  11      302.19      328.78     15.02 o 
   1  -2  11     1658.72     1708.99     22.41 o 
   2  -2  11      272.44      268.42     14.47 o 
   3  -2  11      112.53      110.02     13.11 o 
   4  -2  11        0.84        2.38     11.81 o 
   5  -2  11       41.96       57.37     13.78 o 
   6  -2  11       95.14      115.84     12.90 o 
   7  -2  11      119.72      152.99     13.99 o 
   8  -2  11        1.52        6.92     14.39 o 
  -9  -1  11        1.19      -12.56     17.65 o 
  -8  -1  11        1.73       -0.54     14.46 o 
  -7  -1  11       28.00        8.55     14.66 o 
  -6  -1  11       34.51       29.87     14.73 o 
  -5  -1  11       12.57       16.50     13.31 o 
  -4  -1  11       17.35       16.02     11.27 o 
  -3  -1  11       65.07       60.37     14.80 o 
  -2  -1  11      132.51      140.67     15.08 o 
  -1  -1  11     1182.12     1232.02     22.78 o 
   0  -1  11        0.32        1.36     11.41 o 
   1  -1  11      282.59      268.05     14.07 o 
   2  -1  11        5.03        3.87     13.37 o 
   3  -1  11       14.93       18.47     12.49 o 
   4  -1  11       20.73       16.50     12.83 o 
   5  -1  11        3.73       11.27     12.76 o 
   6  -1  11        2.79        3.05     13.17 o 
   7  -1  11      111.09       94.11     14.06 o 
   8  -1  11       38.72       30.28     14.33 o 
  -8   0  11        0.71       -8.28     17.79 o 
  -7   0  11        2.23       -7.81     13.71 o 
  -6   0  11       14.40       15.00     14.80 o 
  -5   0  11        4.67        3.73     13.58 o 
  -4   0  11        2.94        5.36     12.83 o 
  -3   0  11        4.65       11.27     13.51 o 
  -2   0  11        7.91       17.18     12.42 o 
  -1   0  11        0.95        4.07     12.22 o 
   0   0  11      193.58      266.80     15.08 o 
   1   0  11       11.50       11.95     13.44 o 
   2   0  11       95.21       96.98     13.24 o 
   3   0  11        0.30       11.88     12.08 o 
   4   0  11      180.58      196.23     14.13 o 
   5   0  11        0.22       -2.17     12.63 o 
   6   0  11        0.38      -10.52     13.17 o 
   7   0  11        1.12      -11.34     12.90 o 
   8   0  11       94.87        6.11     15.89 o 
  -8   1  11       15.12       11.95     17.86 o 
  -7   1  11       10.33        3.60     13.31 o 
  -6   1  11      143.81      135.75     15.82 o 
  -5   1  11       26.23       26.34     13.71 o 
  -4   1  11        2.63        8.76     11.68 o 
  -3   1  11       31.05       16.36     13.38 o 
  -2   1  11       27.12       24.58     12.15 o 
  -1   1  11      491.34      580.58     16.26 o 
   0   1  11       17.17        5.23     11.61 o 
   1   1  11      309.99      380.82     14.54 o 
   2   1  11      156.64      181.90     12.50 o 
   3   1  11      147.53      167.28     11.55 o 
   4   1  11       85.94       70.96     12.49 o 
   5   1  11       33.65       18.53     12.90 o 
   6   1  11       13.01        5.16     12.08 o 
   7   1  11       56.76       58.39     14.19 o 
   8   1  11        7.94        3.39     14.32 o 
  -8   2  11       45.68       16.16     16.57 o 
  -7   2  11       12.22       12.08     13.37 o 
  -6   2  11       14.90       13.44     13.03 o 
  -5   2  11      410.63      396.96     16.79 o 
  -4   2  11        1.27        0.54     13.17 o 
  -3   2  11      609.90      671.96     18.77 o 
  -2   2  11       18.01        0.81     12.97 o 
  -1   2  11      273.35      313.21     14.88 o 
   0   2  11      608.23      684.35     17.15 o 
   1   2  11      113.37      126.73     14.40 o 
   2   2  11      295.63      359.82     13.93 o 
   3   2  11       12.69       23.63     12.76 o 
   4   2  11       37.16       48.27     13.85 o 
   5   2  11       14.12        7.20     12.42 o 
   6   2  11       57.98       55.81     13.31 o 
   7   2  11      148.86      145.32     15.75 o 
   8   2  11       19.54        7.81     13.71 o 
  -8   3  11        1.20       -1.09     14.12 o 
  -7   3  11       20.20       18.26     13.44 o 
  -6   3  11       12.86       17.45     12.70 o 
  -5   3  11      502.80      433.61     16.86 o 
  -4   3  11       46.38       63.82     13.72 o 
  -3   3  11        8.23       10.39     12.02 o 
  -2   3  11      702.34      616.63     19.73 o 
  -1   3  11        4.63       -3.46     12.36 o 
   0   3  11      534.30      408.77     18.36 o 
   1   3  11      467.07      450.95     15.98 o 
   2   3  11      434.32      520.81     15.84 o 
   3   3  11        6.75        6.31     12.49 o 
   4   3  11      126.85      151.03     14.26 o 
   5   3  11       15.07       14.53     13.03 o 
   6   3  11       30.75       23.35     12.76 o 
   7   3  11       22.55       14.32     13.99 o 
   8   3  11       47.99       28.92     14.39 o 
  -8   4  11        1.60        4.14     14.26 o 
  -7   4  11        2.84        7.81     12.97 o 
  -6   4  11       72.22       36.67     13.10 o 
  -5   4  11        5.15        5.16     12.63 o 
  -4   4  11      524.56      539.93     17.61 o 
  -3   4  11     1333.43     1472.00     22.97 o 
  -2   4  11      253.40      259.74     15.22 o 
  -1   4  11       45.71       30.62     12.90 o 
   0   4  11       18.27       -5.77     12.63 o 
   1   4  11       48.40       48.89     12.90 o 
   2   4  11       21.67       31.16     10.46 o 
   3   4  11      306.04      289.45     15.83 o 
   4   4  11       35.56       34.69     12.70 o 
   5   4  11        0.58        0.34     12.49 o 
   6   4  11       15.48       -0.68     13.03 o 
   7   4  11        2.56        5.36     14.73 o 
   8   4  11        1.52       -0.27     15.41 o 
  -8   5  11       43.96       24.71     15.28 o 
  -7   5  11       48.86       30.96     14.67 o 
  -6   5  11        3.19        4.82     12.83 o 
  -5   5  11        3.28       -1.83     11.88 o 
  -4   5  11      109.10      111.78     13.45 o 
  -3   5  11       93.20       95.48     13.31 o 
  -2   5  11       59.62       46.99     12.83 o 
  -1   5  11       28.25       38.22     12.09 o 
   0   5  11      247.03      209.05     14.34 o 
   1   5  11        0.02       -6.31     10.59 o 
   2   5  11        2.85        3.33     12.70 o 
   3   5  11      137.97      132.63     15.01 o 
   4   5  11        8.61        4.07     12.42 o 
   5   5  11       19.60        0.34     12.42 o 
   6   5  11        2.59       -0.20     13.03 o 
   7   5  11       21.79       -0.27     15.00 o 
  -8   6  11        0.54      -15.75     16.63 o 
  -7   6  11        4.96        5.16     12.83 o 
  -6   6  11        3.60        6.18     12.83 o 
  -5   6  11       60.05       53.30     12.90 o 
  -4   6  11       13.91       10.12     12.63 o 
  -3   6  11       40.87       33.40     11.88 o 
  -2   6  11        3.42       -3.94     11.74 o 
  -1   6  11       87.32       86.51     10.46 o 
   0   6  11      172.12      156.09     13.79 o 
   1   6  11      262.22      293.02     13.66 o 
   2   6  11       96.17       84.81     13.04 o 
   3   6  11      245.23      276.21     15.69 o 
   4   6  11        9.17       13.10     12.83 o 
   5   6  11       28.80       -3.60     12.49 o 
   6   6  11       21.23        5.57     13.58 o 
   7   6  11        0.38       10.18     13.98 o 
  -7   7  11        0.99       -0.07     13.10 o 
  -6   7  11        6.53       -1.36     12.97 o 
  -5   7  11        0.01      -11.81     12.36 o 
  -4   7  11        1.76        6.52     12.15 o 
  -3   7  11       39.68       34.90     12.70 o 
  -2   7  11       36.25       21.66     11.20 o 
  -1   7  11       78.45       60.43     10.93 o 
   0   7  11      108.15      117.41     13.45 o 
   1   7  11       32.86       31.23     12.09 o 
   2   7  11        9.84       12.56     11.54 o 
   3   7  11        1.20        2.58     12.15 o 
   4   7  11        4.74        8.15     12.56 o 
   5   7  11       10.69        0.61     12.63 o 
   6   7  11        5.20       -8.08     13.65 o 
   7   7  11        0.58       -3.67     14.73 o 
  -7   8  11       13.31        7.06     13.51 o 
  -6   8  11        0.40       -1.22     12.29 o 
  -5   8  11       44.33       35.17     13.58 o 
  -4   8  11       39.76       41.96     12.02 o 
  -3   8  11       15.31       11.07     10.66 o 
  -2   8  11        7.98        9.78     11.74 o 
  -1   8  11        2.53       -0.95     10.32 o 
   0   8  11      107.14      131.06     12.43 o 
   1   8  11      158.86      147.65     13.18 o 
   2   8  11        8.77       20.64     12.22 o 
   3   8  11       28.24       23.42     14.26 o 
   4   8  11        8.33       17.65     12.70 o 
   5   8  11      114.89       88.55     15.01 o 
   6   8  11       57.07       48.27     15.07 o 
   7   8  11        0.43        7.26     15.61 o 
  -7   9  11       16.33        0.81     14.39 o 
  -6   9  11        5.80       11.07     12.76 o 
  -5   9  11        1.21        2.31     11.88 o 
  -4   9  11        7.90        7.94     12.08 o 
  -3   9  11        0.33        4.62     10.39 o 
  -2   9  11       63.50       66.88     11.54 o 
  -1   9  11       36.62       49.77     13.44 o 
   0   9  11       76.67       67.97     13.38 o 
   1   9  11      162.64      205.85     13.79 o 
   2   9  11       91.30      101.24     13.17 o 
   3   9  11        9.46        4.82     12.76 o 
   4   9  11       46.37       35.71     12.97 o 
   5   9  11       54.05       27.97     15.14 o 
   6   9  11       62.21       12.56     15.62 o 
  -6  10  11       82.66       60.43     14.19 o 
  -5  10  11       24.17       20.71     13.71 o 
  -4  10  11       14.68        0.48     13.03 o 
  -3  10  11        8.17        9.57     10.79 o 
  -2  10  11       14.59        9.78     12.90 o 
  -1  10  11       38.30       47.59     12.76 o 
   0  10  11      168.45      168.16     13.85 o 
   1  10  11      258.35      288.50     16.37 o 
   2  10  11        0.01       -5.16     12.90 o 
   3  10  11       17.96       27.56     13.31 o 
   4  10  11        0.25       -0.41     12.76 o 
   5  10  11       70.53       32.18     15.01 o 
   6  10  11       58.57       24.65     16.02 o 
  -6  11  11       28.76       19.62     14.19 o 
  -5  11  11        1.22       -5.70     12.29 o 
  -4  11  11        0.89       -8.76     13.10 o 
  -3  11  11       20.71       22.00     12.83 o 
  -2  11  11      119.51      107.09     12.90 o 
  -1  11  11        4.44       12.70     12.90 o 
   0  11  11       17.95       34.62     12.29 o 
   1  11  11       46.08       58.73     14.05 o 
   2  11  11       36.97       32.59     13.85 o 
   3  11  11        0.01       -7.26     12.42 o 
   4  11  11        5.99        1.29     13.17 o 
   5  11  11        5.94        9.10     13.51 o 
  -5  12  11        7.48        9.98     13.58 o 
  -4  12  11        1.26       -2.31     13.17 o 
  -3  12  11        4.93       12.56     13.03 o 
  -2  12  11        0.79        9.57     11.95 o 
  -1  12  11       19.68        7.47     12.76 o 
   0  12  11       19.30       28.85     11.75 o 
   1  12  11        9.12        7.74     12.36 o 
   2  12  11       16.80        9.30     12.08 o 
   3  12  11        1.64        4.82     12.83 o 
   4  12  11        5.00        6.31     13.99 o 
   5  12  11        0.54       -2.17     13.92 o 
  -5  13  11        0.54      -11.27     14.94 o 
  -4  13  11        9.96       16.29     13.85 o 
  -3  13  11        2.94       13.92     13.51 o 
  -2  13  11        2.14       -2.85     12.22 o 
  -1  13  11       20.64       19.42     13.78 o 
   0  13  11       23.57        9.03     13.24 o 
   1  13  11       14.01       23.01     13.17 o 
   2  13  11        0.54       -7.26     12.83 o 
   3  13  11        5.86       -7.40     13.51 o 
   4  13  11        0.07       -2.44     14.05 o 
  -4  14  11        0.00        2.99     13.58 o 
  -3  14  11        0.51        5.30     12.76 o 
  -2  14  11        9.15        6.18     11.95 o 
  -1  14  11       23.96       22.40     12.49 o 
   0  14  11        3.19        2.99     13.51 o 
   1  14  11        0.83        4.21     13.37 o 
   2  14  11        2.45        5.50     13.78 o 
   3  14  11        0.61       -0.54     13.65 o 
  -3  15  11        8.48       -3.05     12.97 o 
  -2  15  11        0.37       -5.84     12.49 o 
  -1  15  11        5.37        4.34     14.32 o 
   0  15  11        7.10        2.78     13.51 o 
   1  15  11        7.03       11.54     13.85 o 
   2  15  11        9.03       -4.89     14.19 o 
  -2 -19  12        9.31       10.66     15.55 o 
  -1 -19  12        2.12       -1.90     15.41 o 
   0 -19  12        5.88       -3.26     14.94 o 
   1 -19  12        0.60       -1.83     15.82 o 
   2 -19  12        0.57        5.91     14.05 o 
  -3 -18  12        0.08       -5.77     16.90 o 
  -2 -18  12        0.21       -3.94     14.94 o 
  -1 -18  12        9.98        8.96     13.92 o 
   0 -18  12        0.17        3.19     13.31 o 
   1 -18  12        6.38        4.62     14.19 o 
   2 -18  12       23.91       17.79     13.24 o 
   3 -18  12       20.71       17.72     13.44 o 
  -4 -17  12       48.03       87.31     13.99 o 
  -3 -17  12        7.24        6.04     15.41 o 
  -2 -17  12       11.22       13.65     14.73 o 
  -1 -17  12       19.34       11.20     13.51 o 
   0 -17  12       43.80       34.42     14.05 o 
   1 -17  12        1.52       -2.92     12.76 o 
   2 -17  12        3.10       11.27     12.02 o 
   3 -17  12        1.83        5.09     12.76 o 
   4 -17  12        4.36       13.78     13.78 o 
  -5 -16  12       10.39      -13.99     13.99 o 
  -4 -16  12        2.91       12.08     12.90 o 
  -3 -16  12        7.55       -2.51     15.27 o 
  -2 -16  12        4.92        5.30     14.80 o 
  -1 -16  12       81.09       63.83     14.26 o 
   0 -16  12       22.90       16.97     13.31 o 
   1 -16  12       96.99      137.43     13.51 o 
   2 -16  12        1.09        1.97     12.22 o 
   3 -16  12        8.12        6.52     12.63 o 
   4 -16  12        0.73      -10.73     11.95 o 
   5 -16  12       11.48       13.78     13.92 o 
  -6 -15  12        3.79       21.05     14.05 o 
  -5 -15  12       16.93       24.30     13.10 o 
  -4 -15  12        1.38       17.11     12.90 o 
  -3 -15  12       10.93       12.36     14.94 o 
  -2 -15  12       11.64        0.00     12.97 o 
  -1 -15  12       81.07      103.62     14.12 o 
   0 -15  12        7.61       10.59     12.56 o 
   1 -15  12       22.35       22.00     11.88 o 
   2 -15  12        2.56        3.80     11.41 o 
   3 -15  12       12.72       22.74     12.08 o 
   4 -15  12        6.10        8.83     11.95 o 
   5 -15  12       15.17        9.98     12.02 o 
  -6 -14  12        1.53        4.75     12.63 o 
  -5 -14  12       40.54       58.73     13.58 o 
  -4 -14  12       27.83       47.80     12.02 o 
  -3 -14  12        0.14       -1.02     15.95 o 
  -2 -14  12       24.71       20.71     13.31 o 
  -1 -14  12       34.74       40.40     13.31 o 
   0 -14  12       10.67       10.79     13.31 o 
   1 -14  12        0.46        1.22     11.81 o 
   2 -14  12       64.94       73.06     13.65 o 
   3 -14  12       19.15       16.70     13.24 o 
   4 -14  12      160.45      169.85     13.51 o 
   5 -14  12        0.74       -6.72     11.20 o 
   6 -14  12        1.44        9.91     11.61 o 
  -6 -13  12       84.98      102.94     11.81 o 
  -5 -13  12        4.69        2.65     10.52 o 
  -4 -13  12        0.01       -5.30     12.29 o 
  -3 -13  12       22.09       15.55     16.09 o 
  -2 -13  12        0.09       -5.63     13.31 o 
  -1 -13  12        0.77        4.55     13.31 o 
   0 -13  12       71.64       88.20     14.06 o 
   1 -13  12      402.48      393.73     15.29 o 
   2 -13  12       15.15       18.94     13.10 o 
   3 -13  12      100.43      110.68     14.12 o 
   4 -13  12       19.65       11.41     12.36 o 
   5 -13  12       28.66       43.04     13.65 o 
   6 -13  12        1.65        9.50     12.70 o 
  -7 -12  12        0.09        5.02     11.13 o 
  -6 -12  12       11.21       23.76     12.36 o 
  -5 -12  12       42.43       55.94     10.73 o 
  -4 -12  12       10.58        1.97     12.90 o 
  -3 -12  12       94.18       95.54     16.50 o 
  -2 -12  12      160.75      183.10     15.48 o 
  -1 -12  12       47.12       53.98     13.72 o 
   0 -12  12      152.22      161.91     14.81 o 
   1 -12  12        0.34       -3.39     12.02 o 
   2 -12  12        0.10        4.82     11.20 o 
   3 -12  12       70.33       70.21     12.70 o 
   4 -12  12      161.49      172.02     11.48 o 
   5 -12  12       35.62       30.82     13.37 o 
   6 -12  12        1.24        0.61     12.70 o 
   7 -12  12        0.68       -1.09     12.36 o 
  -7 -11  12        4.37       10.86     10.59 o 
  -6 -11  12        7.77       15.48     12.36 o 
  -5 -11  12        6.66        2.24     10.52 o 
  -4 -11  12        0.46       10.18     13.03 o 
  -3 -11  12       45.87       43.25     14.73 o 
  -2 -11  12        2.37       -8.49     13.92 o 
  -1 -11  12       57.07       62.33     13.44 o 
   0 -11  12        4.29        5.63     13.10 o 
   1 -11  12      717.12      757.28     18.03 o 
   2 -11  12      938.21     1004.57     17.76 o 
   3 -11  12      394.21      476.97     13.79 o 
   4 -11  12      135.66      133.85     13.92 o 
   5 -11  12        0.04      -10.18     11.07 o 
   6 -11  12       13.16       -5.43     12.22 o 
   7 -11  12        2.46        9.30     13.85 o 
  -7 -10  12        0.00      -12.15     12.15 o 
  -6 -10  12       36.92       64.84     10.93 o 
  -5 -10  12      377.49      449.40     15.83 o 
  -4 -10  12       52.97       46.24     13.78 o 
  -3 -10  12      100.17       88.89     16.98 o 
  -2 -10  12      155.59      120.76     14.74 o 
  -1 -10  12       33.18       32.66     13.65 o 
   0 -10  12        5.06        2.31     14.05 o 
   1 -10  12       36.41       24.31     13.04 o 
   2 -10  12        0.22        9.30     12.36 o 
   3 -10  12      199.68      231.28     11.82 o 
   4 -10  12      185.89      233.44     14.40 o 
   5 -10  12        3.22        6.92     10.86 o 
   6 -10  12        1.78        3.73     12.90 o 
   7 -10  12        0.01        5.70     12.22 o 
  -8  -9  12        1.06        6.45     13.85 o 
  -7  -9  12       12.18        5.84     13.44 o 
  -6  -9  12        1.64       13.10     12.29 o 
  -5  -9  12       10.67        8.08     11.00 o 
  -4  -9  12      761.22      921.80     18.37 o 
  -3  -9  12     1224.80     1319.39     26.91 o 
  -2  -9  12      392.60      421.73     16.04 o 
  -1  -9  12        9.07       10.25     13.03 o 
   0  -9  12        1.41        9.03     14.32 o 
   1  -9  12       75.36       90.18     14.73 o 
   2  -9  12       65.10       81.89     12.70 o 
   3  -9  12       63.86       58.33     15.01 o 
   4  -9  12        5.10        8.49     12.36 o 
   5  -9  12       11.21       -2.31     10.45 o 
   6  -9  12        3.68       -8.69     12.83 o 
   7  -9  12        4.89       12.90     11.68 o 
  -8  -8  12        0.98        4.89     13.24 o 
  -7  -8  12        2.68      -12.15     12.29 o 
  -6  -8  12       17.56       45.08     12.02 o 
  -5  -8  12        0.02       -0.07     10.32 o 
  -4  -8  12        5.64        4.07     12.08 o 
  -3  -8  12       81.56       93.64     13.24 o 
  -2  -8  12      639.41      645.51     17.35 o 
  -1  -8  12      128.88      107.10     14.60 o 
   0  -8  12       35.66       37.48     12.70 o 
   1  -8  12       53.84       44.81     15.41 o 
   2  -8  12        1.76        0.68     12.15 o 
   3  -8  12       23.93       19.89     17.04 o 
   4  -8  12       98.34      107.02     17.18 o 
   5  -8  12        9.55       21.72     12.97 o 
   6  -8  12        2.04        0.20     11.81 o 
   7  -8  12        0.07       10.73     12.02 o 
   8  -8  12        0.02       10.73     14.05 o 
  -8  -7  12        3.94      -14.26     14.26 o 
  -7  -7  12        7.56        9.78     11.07 o 
  -6  -7  12      214.31      248.73     14.33 o 
  -5  -7  12       22.35       43.86     10.86 o 
  -4  -7  12      138.88       98.34     13.11 o 
  -3  -7  12      214.34      227.64     14.33 o 
  -2  -7  12       44.18       44.34     13.24 o 
  -1  -7  12      210.03      182.75     14.54 o 
   0  -7  12      173.63      204.05     15.15 o 
   1  -7  12      154.26      179.18     16.84 o 
   2  -7  12       57.66       45.22     17.52 o 
   3  -7  12       30.30       24.31     17.25 o 
   4  -7  12      314.38      344.21     25.14 o 
   5  -7  12       36.91       55.27     15.55 o 
   6  -7  12       24.47       12.36     17.24 o 
   7  -7  12        6.11        6.79     13.31 o 
   8  -7  12        3.68       -0.68     12.70 o 
  -8  -6  12        0.74        4.89     13.85 o 
  -7  -6  12        4.14       -5.09     11.20 o 
  -6  -6  12      100.45      134.18     14.19 o 
  -5  -6  12      238.47      259.28     13.65 o 
  -4  -6  12      143.70      124.49     14.13 o 
  -3  -6  12        0.28        3.73     14.46 o 
  -2  -6  12      124.73      128.77     14.13 o 
  -1  -6  12        1.27        7.54     13.17 o 
   0  -6  12       14.81       20.84     14.60 o 
   1  -6  12      225.11      236.50     17.80 o 
   2  -6  12      247.36      252.81     18.28 o 
   3  -6  12      327.43      327.54     22.36 o 
   5  -6  12        4.27       33.27     12.56 o 
   6  -6  12        0.33       -0.61     11.07 o 
   7  -6  12        6.88       -4.75     15.21 o 
   8  -6  12        0.00        4.55     15.41 o 
  -8  -5  12        0.11        5.63     13.44 o 
  -7  -5  12       19.75       23.22     12.90 o 
  -6  -5  12        4.18       -8.42     12.76 o 
  -5  -5  12       50.53       48.27     15.48 o 
  -4  -5  12      417.08      414.74     17.20 o 
  -3  -5  12      566.04      606.22     18.43 o 
  -2  -5  12      301.34      311.45     15.36 o 
  -1  -5  12      170.77      155.56     15.42 o 
   0  -5  12      136.74      128.44     14.40 o 
   1  -5  12       37.00       25.12     12.63 o 
   2  -5  12       17.03       14.53     13.65 o 
   5  -5  12       76.83       96.42     10.93 o 
   6  -5  12       37.36       31.16     11.75 o 
   7  -5  12        0.01       -6.79     14.46 o 
   8  -5  12        2.89       -0.34     14.60 o 
  -8  -4  12        6.33        3.33     12.56 o 
  -7  -4  12        0.55       -2.51     11.88 o 
  -6  -4  12        6.94        5.91     14.66 o 
  -5  -4  12       62.19       80.19     13.51 o 
  -4  -4  12       13.22       27.22     14.80 o 
  -3  -4  12        6.94        4.48     11.68 o 
  -2  -4  12       19.23       13.10     13.10 o 
  -1  -4  12        3.17       -2.44     14.12 o 
   0  -4  12       40.72       39.86     13.10 o 
   1  -4  12      931.18      949.48     18.80 o 
   2  -4  12      559.76      573.65     14.56 o 
   3  -4  12      150.11      169.93     12.02 o 
   4  -4  12        3.53       10.59     12.63 o 
   5  -4  12       71.74       90.78     13.65 o 
   6  -4  12       33.16       22.00     13.37 o 
   7  -4  12       32.20       49.09     13.10 o 
   8  -4  12       23.40       10.66     15.48 o 
  -8  -3  12        1.08        4.55     19.42 o 
  -7  -3  12        2.41        5.09     15.95 o 
  -6  -3  12       58.61       56.97     14.80 o 
  -5  -3  12     1090.03     1204.02     21.85 o 
  -4  -3  12       94.03       90.38     14.94 o 
  -3  -3  12       59.53       49.57     13.99 o 
  -2  -3  12        7.66        8.01     12.63 o 
  -1  -3  12      649.43      730.95     18.78 o 
   0  -3  12      455.71      475.56     17.00 o 
   1  -3  12       97.80      100.51     13.45 o 
   2  -3  12       69.22       70.35     12.22 o 
   3  -3  12        1.21        4.21     11.54 o 
   4  -3  12      119.82      110.08     12.77 o 
   5  -3  12       45.52       61.24     11.00 o 
   6  -3  12      154.82      169.98     14.87 o 
   7  -3  12       85.09      106.94     11.75 o 
   8  -3  12        0.02       -2.24     14.60 o 
  -8  -2  12       55.94       59.20     16.70 o 
  -7  -2  12       51.68       60.77     13.99 o 
  -6  -2  12       13.69        8.96     14.94 o 
  -5  -2  12      304.44      331.56     15.42 o 
  -4  -2  12        1.89       -8.15     10.79 o 
  -3  -2  12      758.92      862.92     19.19 o 
  -2  -2  12       11.39       14.80     12.97 o 
  -1  -2  12      225.17      261.11     15.70 o 
   0  -2  12      336.32      402.89     15.50 o 
   1  -2  12      510.98      589.97     15.71 o 
   2  -2  12      128.33       99.23     13.99 o 
   3  -2  12        1.61        3.39      9.37 o 
   4  -2  12        0.33       -2.85     11.74 o 
   5  -2  12       23.50       24.24     11.27 o 
   6  -2  12       17.24       36.80     14.19 o 
   7  -2  12       55.98       60.70     13.51 o 
   8  -2  12       51.96       22.00     14.80 o 
  -8  -1  12       48.61       56.42     16.02 o 
  -7  -1  12        0.01        0.54     13.98 o 
  -6  -1  12      101.85      109.19     13.85 o 
  -5  -1  12        2.35       -3.19     13.17 o 
  -4  -1  12       34.10       34.90     13.85 o 
  -3  -1  12        0.79       -6.52     12.29 o 
  -2  -1  12      355.09      372.35     16.86 o 
  -1  -1  12      180.06      198.36     14.81 o 
   0  -1  12        6.48       -3.39     12.70 o 
   1  -1  12      640.42      706.73     16.33 o 
   2  -1  12       41.20       38.23     10.59 o 
   3  -1  12       25.12       27.84     11.95 o 
   4  -1  12        6.52        1.56     11.07 o 
   5  -1  12      220.55      226.33     14.20 o 
   6  -1  12        1.50       -5.50     14.66 o 
   7  -1  12       51.47       57.64     13.31 o 
   8  -1  12       14.29       -8.96     14.66 o 
  -8   0  12       14.84        5.43     17.18 o 
  -7   0  12        0.02       12.97     14.26 o 
  -6   0  12      110.71       75.78     15.75 o 
  -5   0  12        0.09       -1.90     11.95 o 
  -4   0  12      174.38      195.75     14.54 o 
  -3   0  12        0.04       -5.43     13.24 o 
  -2   0  12       22.65        8.76     13.44 o 
  -1   0  12        0.29        1.70     12.08 o 
   0   0  12       83.17       66.75     13.51 o 
   1   0  12        2.82       -2.65     12.76 o 
   2   0  12      229.90      198.86     14.34 o 
   3   0  12        1.21        3.53     10.52 o 
   4   0  12      138.90      120.82     13.31 o 
   5   0  12        2.76       -3.80     13.78 o 
   6   0  12       10.64       26.34     13.92 o 
   7   0  12        5.07      -10.79     13.37 o 
   8   0  12        4.67        9.44     13.85 o 
  -8   1  12       10.28       -7.88     17.45 o 
  -7   1  12        9.88       11.47     13.03 o 
  -6   1  12        0.09        3.80     13.71 o 
  -5   1  12      100.35       92.89     14.67 o 
  -4   1  12        2.70        0.14     12.76 o 
  -3   1  12      387.75      375.94     15.43 o 
  -2   1  12      267.36      277.57     15.63 o 
  -1   1  12       51.97       46.85     12.56 o 
   0   1  12      252.64      276.89     14.74 o 
   1   1  12      331.66      336.36     15.56 o 
   2   1  12       14.96       11.54     11.54 o 
   3   1  12        0.26        8.62     11.13 o 
   4   1  12      155.11      157.02     14.13 o 
   5   1  12        2.19       -3.33     13.58 o 
   6   1  12        3.03        1.63     13.10 o 
   7   1  12       49.31       34.56     14.26 o 
   8   1  12        7.19        2.38     14.39 o 
  -8   2  12       10.26        3.39     14.80 o 
  -7   2  12       14.52        3.06     12.90 o 
  -6   2  12      216.96      179.04     16.91 o 
  -5   2  12      145.82      137.86     14.67 o 
  -4   2  12        2.92        5.43     12.56 o 
  -3   2  12      565.47      555.25     17.75 o 
  -2   2  12       10.20        7.33     13.03 o 
  -1   2  12       31.79       42.64     12.70 o 
   0   2  12       28.34       22.00     10.86 o 
   1   2  12       36.84       58.25     13.04 o 
   2   2  12       49.06       47.05     12.29 o 
   3   2  12      208.66      216.69     13.86 o 
   4   2  12      140.40      172.16     13.31 o 
   5   2  12       81.63       76.46     14.60 o 
   6   2  12        5.37       -9.16     11.81 o 
   7   2  12        4.61      -10.59     13.44 o 
   8   2  12       10.56        0.75     14.19 o 
  -8   3  12       30.02       15.21     15.55 o 
  -7   3  12       26.05       23.22     13.37 o 
  -6   3  12        0.61        4.34     12.70 o 
  -5   3  12        6.54       -0.27     11.95 o 
  -4   3  12      554.56      577.09     18.22 o 
  -3   3  12     1308.01     1352.10     22.83 o 
  -2   3  12      337.94      287.06     17.13 o 
  -1   3  12       71.12       75.10     13.65 o 
   0   3  12      505.78      471.45     17.07 o 
   1   3  12      302.92      358.52     14.27 o 
   2   3  12      307.59      341.45     13.32 o 
   3   3  12      115.36      139.69     12.43 o 
   4   3  12       82.01       69.19     13.31 o 
   5   3  12        1.44      -10.86     13.44 o 
   6   3  12       22.03       12.56     12.42 o 
   7   3  12       19.41       15.28     13.24 o 
   8   3  12       22.70       15.75     15.61 o 
  -8   4  12       18.72        2.99     15.14 o 
  -7   4  12       27.28       20.23     13.65 o 
  -6   4  12       21.43       11.68     12.63 o 
  -5   4  12        3.37        5.97     11.81 o 
  -4   4  12        5.71       -1.36     12.76 o 
  -3   4  12        8.06        6.59     12.49 o 
  -2   4  12      394.70      465.51     15.50 o 
  -1   4  12      100.53       91.41     13.31 o 
   0   4  12       29.69       30.42     10.39 o 
   1   4  12      129.37      145.54     13.45 o 
   2   4  12       40.00       26.89     11.68 o 
   3   4  12       41.77       31.10     12.09 o 
   4   4  12        6.49       15.27     12.63 o 
   5   4  12        1.27        1.09     12.02 o 
   6   4  12       35.81       30.28     12.97 o 
   7   4  12       12.09       17.58     14.46 o 
  -8   5  12        8.00        6.38     14.80 o 
  -7   5  12        1.42        1.77     13.31 o 
  -6   5  12        7.30        0.95     12.42 o 
  -5   5  12        0.09       -1.90     12.15 o 
  -4   5  12      226.57      241.28     14.81 o 
  -3   5  12      329.19      288.78     15.70 o 
  -2   5  12       33.83       34.08     12.49 o 
  -1   5  12      144.03      141.00     13.58 o 
   0   5  12       47.14       66.54     12.63 o 
   1   5  12       32.64       39.65     12.36 o 
   2   5  12       87.12      105.39     12.43 o 
   3   5  12      144.09      148.73     15.08 o 
   4   5  12        0.11        2.65     13.71 o 
   5   5  12       35.10       42.64     13.17 o 
   6   5  12        0.03       -5.23     12.97 o 
   7   5  12        0.59       -0.41     14.19 o 
  -7   6  12       15.41       21.25     13.51 o 
  -6   6  12       15.11       11.00     12.63 o 
  -5   6  12       26.04       19.62     12.90 o 
  -4   6  12        0.17       11.07     12.90 o 
  -3   6  12       13.79       11.75     12.70 o 
  -2   6  12      412.33      407.92     15.43 o 
  -1   6  12        0.08      -11.47     12.42 o 
   0   6  12       18.88        5.97     10.18 o 
   1   6  12       31.75       29.47     12.02 o 
   2   6  12       74.83       72.99     13.10 o 
   3   6  12        9.90        4.21     12.63 o 
   4   6  12        0.35        7.67     12.76 o 
   5   6  12        3.99       -0.27     12.29 o 
   6   6  12       13.31        1.49     13.44 o 
   7   6  12        2.03        6.52     14.12 o 
  -7   7  12        4.88       -5.36     13.31 o 
  -6   7  12       14.63       13.65     13.37 o 
  -5   7  12        0.23        1.97     12.56 o 
  -4   7  12        7.52       11.81     12.15 o 
  -3   7  12        0.21        7.81     11.61 o 
  -2   7  12        0.40       -6.25     11.00 o 
  -1   7  12        1.16        4.48     12.22 o 
   0   7  12       55.02       60.84     13.17 o 
   1   7  12       17.39       20.16     12.08 o 
   2   7  12        0.02       -3.05     13.17 o 
   3   7  12      107.29      108.31     14.53 o 
   4   7  12        2.11       15.95     12.76 o 
   5   7  12       18.63       -1.09     12.63 o 
   6   7  12        0.11        9.78     13.98 o 
   7   7  12       13.10       14.53     14.53 o 
  -7   8  12       22.42       21.59     14.19 o 
  -6   8  12        8.54       -7.06     12.70 o 
  -5   8  12        3.20       -4.34     12.70 o 
  -4   8  12        2.68        7.40     12.29 o 
  -3   8  12        7.10       15.82     11.34 o 
  -2   8  12       11.19       -5.84     11.74 o 
  -1   8  12       90.09       81.96     13.85 o 
   0   8  12      122.49      140.44     13.11 o 
   1   8  12      172.26      203.28     13.24 o 
   2   8  12       27.16       36.19     13.44 o 
   3   8  12        0.05        5.43     13.37 o 
   4   8  12        0.01      -11.68     12.70 o 
   5   8  12        7.94        4.55     13.31 o 
   6   8  12        0.88        9.57     13.78 o 
  -6   9  12        1.10       10.79     13.24 o 
  -5   9  12        8.00        7.67     13.17 o 
  -4   9  12        7.01        8.49     11.13 o 
  -3   9  12        0.23       13.58     11.68 o 
  -2   9  12       77.91       92.41     12.22 o 
  -1   9  12      139.06      151.98     13.65 o 
   0   9  12       64.00       71.16     12.29 o 
   1   9  12       84.74       96.08     14.53 o 
   2   9  12      225.07      209.20     16.64 o 
   3   9  12       17.30       17.38     13.03 o 
   4   9  12        0.98        9.64     12.76 o 
   5   9  12       23.26        3.19     13.37 o 
   6   9  12       11.24       15.34     15.07 o 
  -6  10  12       11.49       15.00     13.44 o 
  -5  10  12        1.71        1.70     13.98 o 
  -4  10  12        0.29        0.81     11.88 o 
  -3  10  12        0.38       -4.96     11.88 o 
  -2  10  12       29.39       19.76     12.49 o 
  -1  10  12       25.48       31.71     11.68 o 
   0  10  12        8.98       13.58     11.81 o 
   1  10  12      367.51      493.96     16.10 o 
   2  10  12        4.74       -3.94     13.92 o 
   3  10  12       66.08       67.22     13.58 o 
   4  10  12        0.19        8.28     13.03 o 
   5  10  12        2.36      -11.27     14.26 o 
  -6  11  12        4.16        1.63     14.46 o 
  -5  11  12       26.88       11.81     14.53 o 
  -4  11  12        6.48       -2.58     12.90 o 
  -3  11  12        3.39        3.94     12.49 o 
  -2  11  12        0.06       -2.17     12.15 o 
  -1  11  12       26.17       45.42     13.17 o 
   0  11  12       73.44       79.24     13.72 o 
   1  11  12        3.35       10.18     12.97 o 
   2  11  12       23.01       23.08     11.81 o 
   3  11  12        2.69        4.21     12.56 o 
   4  11  12        1.58        2.24     13.31 o 
   5  11  12        3.88       -1.29     13.85 o 
  -5  12  12        4.70        6.59     13.03 o 
  -4  12  12        3.59        9.71     13.17 o 
  -3  12  12        3.87       -3.39     13.17 o 
  -2  12  12        1.11       -0.34     12.76 o 
  -1  12  12       39.19       37.14     13.04 o 
   0  12  12       79.68       74.21     13.65 o 
   1  12  12       16.33        5.63     13.17 o 
   2  12  12        0.01       -3.80     13.17 o 
   3  12  12        1.08       -5.57     12.97 o 
   4  12  12        0.01       -3.33     13.71 o 
  -4  13  12        0.50        3.67     13.51 o 
  -3  13  12        0.59      -10.05     12.97 o 
  -2  13  12        0.02       -1.49     10.86 o 
  -1  13  12       10.89       12.29     11.81 o 
   0  13  12        6.96       27.83     12.15 o 
   1  13  12        3.26       12.83     12.83 o 
   2  13  12        1.70       21.86     13.44 o 
   3  13  12        7.43        1.29     13.44 o 
  -3  14  12        0.45        0.14     13.44 o 
  -2  14  12        5.15        4.75     13.24 o 
  -1  14  12        0.44        4.68     12.97 o 
   0  14  12        0.00      -10.18     12.22 o 
   1  14  12        7.41        8.49     13.24 o 
   2  14  12        4.56        5.43     13.65 o 
  -2  15  12        4.76       -2.58     13.10 o 
  -1  15  12       13.37       18.87     13.99 o 
   0  15  12        0.41       -0.61     14.46 o 
   1  15  12        5.30        3.73     14.26 o 
  -2 -19  13        3.64        0.54     16.70 o 
  -1 -19  13       27.71       31.37     15.62 o 
   0 -19  13        1.60        3.67     14.87 o 
   1 -19  13        4.48       16.97     15.55 o 
   2 -19  13        0.00       -7.54     13.31 o 
  -3 -18  13       27.25       23.22     17.38 o 
  -2 -18  13       66.22       83.24     16.63 o 
  -1 -18  13       11.39       16.23     15.00 o 
   0 -18  13        0.01       -8.28     14.26 o 
   1 -18  13        1.10      -10.25     14.66 o 
   2 -18  13        0.74        3.33     13.65 o 
   3 -18  13        1.08        7.74     13.17 o 
  -4 -17  13        6.21       12.63     12.83 o 
  -3 -17  13        2.49        6.92     15.48 o 
  -2 -17  13        0.08        0.20     14.66 o 
  -1 -17  13       31.71       38.02     13.85 o 
   0 -17  13       67.28       66.00     14.19 o 
   1 -17  13        9.01       12.36     13.03 o 
   2 -17  13        1.76        7.33     12.29 o 
   3 -17  13       28.54       36.73     13.37 o 
   4 -17  13        2.75        6.11     14.05 o 
  -5 -16  13        3.12       11.95     12.56 o 
  -4 -16  13        0.95      -10.79     12.76 o 
  -3 -16  13        4.97        5.91     15.55 o 
  -2 -16  13        8.23        2.31     14.39 o 
  -1 -16  13       25.06       22.47     14.46 o 
   0 -16  13       10.40        8.35     12.97 o 
   1 -16  13        5.17        1.83     12.76 o 
   2 -16  13        0.01       -4.89     12.15 o 
   3 -16  13        0.42       -0.41     12.02 o 
   4 -16  13       18.61       30.48     13.71 o 
   5 -16  13       19.28        3.87     12.15 o 
  -5 -15  13       25.29       45.69     13.71 o 
  -4 -15  13        0.78        6.59     13.10 o 
  -3 -15  13       12.77        8.62     15.34 o 
  -2 -15  13        6.44        1.22     13.37 o 
  -1 -15  13       10.98       11.74     13.85 o 
   0 -15  13        8.64        8.42     12.76 o 
   1 -15  13       58.97       38.29     12.90 o 
   2 -15  13       44.32       31.71     13.38 o 
   3 -15  13        9.96       19.55     12.02 o 
   4 -15  13       26.31       38.63     13.44 o 
   5 -15  13        9.07        5.43     11.68 o 
  -6 -14  13        0.75       10.18     12.83 o 
  -4 -14  13        0.21        1.90     12.08 o 
  -3 -14  13        5.18        8.49     16.09 o 
  -2 -14  13       11.71       12.56     13.10 o 
  -1 -14  13       17.40       21.25     13.65 o 
   0 -14  13        5.01       14.05     13.37 o 
   1 -14  13        0.73        1.56     12.29 o 
   2 -14  13       66.41       64.44     13.99 o 
   3 -14  13        0.04        0.34     12.63 o 
   4 -14  13       47.46       48.48     12.22 o 
   5 -14  13        0.96      -12.02     12.02 o 
   6 -14  13        4.08       -0.81     13.71 o 
  -6 -13  13       30.27       41.69     13.44 o 
  -5 -13  13       13.10       10.52     12.49 o 
  -4 -13  13       10.41       30.28     10.32 o 
  -3 -13  13       41.13       23.36     16.23 o 
  -2 -13  13        3.11       -6.52     12.83 o 
  -1 -13  13        0.05        1.90     13.85 o 
   0 -13  13       90.49       96.29     13.58 o 
   1 -13  13       51.96       50.04     12.02 o 
   2 -13  13       81.39      108.44     12.77 o 
   3 -13  13       27.69       29.74     13.17 o 
   4 -13  13       48.60       77.47     12.76 o 
   5 -13  13        0.19       -3.39     11.27 o 
   6 -13  13        2.32        6.18     12.63 o 
  -7 -12  13        2.81       12.97     13.71 o 
  -6 -12  13        6.89        2.51     13.10 o 
  -5 -12  13      111.11      144.77     12.97 o 
  -4 -12  13       32.17       53.77     11.47 o 
  -3 -12  13        6.07       13.99     14.87 o 
  -2 -12  13        1.02        1.15     13.65 o 
  -1 -12  13        4.29       -0.54     13.65 o 
   0 -12  13       38.00       46.37     13.85 o 
   1 -12  13       12.44       -5.57     13.24 o 
   2 -12  13        3.89       -0.34     13.37 o 
   3 -12  13      257.50      268.25     14.88 o 
   4 -12  13      249.17      301.32     12.16 o 
   5 -12  13       56.28       46.30     12.70 o 
   6 -12  13        0.12        9.64     10.39 o 
   7 -12  13        0.90        0.48     13.10 o 
  -7 -11  13       12.48       20.43     13.10 o 
  -6 -11  13       26.55       34.49     13.24 o 
  -5 -11  13        7.96       17.11     10.93 o 
  -4 -11  13        9.94       16.50     13.44 o 
  -3 -11  13      430.46      422.03     18.62 o 
  -2 -11  13       67.94       50.59     14.33 o 
  -1 -11  13       20.84       13.85     13.71 o 
   0 -11  13      337.50      376.30     15.83 o 
   1 -11  13        0.00        3.94     11.95 o 
   2 -11  13       10.62       15.61     11.54 o 
   3 -11  13      107.47      121.69     12.43 o 
   4 -11  13       50.39       51.94     13.24 o 
   5 -11  13        0.76        1.36     11.81 o 
   6 -11  13        1.07        0.14     11.54 o 
   7 -11  13        8.45       12.42     13.78 o 
  -7 -10  13        2.42       15.21     12.02 o 
  -6 -10  13        5.80        4.62     12.22 o 
  -5 -10  13        1.30       -1.70     12.70 o 
  -4 -10  13       32.41       18.13     10.80 o 
  -3 -10  13      105.96      124.61     15.82 o 
  -2 -10  13      111.48      111.64     14.53 o 
  -1 -10  13       95.45      100.98     14.46 o 
   0 -10  13       37.02       38.29     13.92 o 
   1 -10  13      188.16      203.50     14.88 o 
   2 -10  13      165.96      194.79     14.81 o 
   3 -10  13      587.57      668.33     17.13 o 
   4 -10  13       12.66        7.81     12.83 o 
   5 -10  13       56.52       62.33     12.76 o 
   6 -10  13        0.82       -8.62     11.74 o 
   7 -10  13        0.00       10.86     13.37 o 
  -6  -9  13        1.20      -12.29     12.29 o 
  -5  -9  13      108.28      130.78     11.61 o 
  -4  -9  13        9.40        3.19     12.97 o 
  -3  -9  13       37.03       55.74     14.60 o 
  -2  -9  13       51.30       41.15     12.09 o 
  -1  -9  13       74.16       78.22     13.99 o 
   0  -9  13       37.08       42.10     13.44 o 
   1  -9  13        1.04       -2.04     13.44 o 
   2  -9  13      308.75      281.64     16.85 o 
   3  -9  13        0.08        4.96     13.58 o 
   4  -9  13      520.11      617.88     14.89 o 
   5  -9  13        1.18      -10.93     11.74 o 
   6  -9  13       32.65       40.12     12.36 o 
   7  -9  13        7.31        3.87     13.44 o 
  -8  -8  13        3.67       -2.31     13.44 o 
  -7  -8  13        1.30       16.36     12.42 o 
  -6  -8  13       17.46       23.90     10.52 o 
  -5  -8  13        1.62      -10.25     10.25 o 
  -4  -8  13      168.16      195.53     13.11 o 
  -3  -8  13      119.56      109.67     13.04 o 
  -2  -8  13       22.02       23.76     11.81 o 
  -1  -8  13        1.14      -12.36     12.90 o 
   0  -8  13       12.36        9.30     13.85 o 
   1  -8  13      107.26      116.87     14.87 o 
   2  -8  13        3.02       -3.73     13.37 o 
   3  -8  13       35.64       28.52     13.99 o 
   4  -8  13        3.50       16.29     15.27 o 
   5  -8  13      143.76      165.97     15.96 o 
   6  -8  13        0.05       -4.21      8.01 o 
   7  -8  13        6.54        4.34     13.24 o 
  -8  -7  13        1.11      -13.92     13.92 o 
  -7  -7  13        0.58       21.79     13.85 o 
  -6  -7  13        1.98       -4.01     11.47 o 
  -5  -7  13       61.00      101.51     11.20 o 
  -4  -7  13      140.32      133.31     14.26 o 
  -3  -7  13      371.29      348.90     15.77 o 
  -2  -7  13      668.62      710.94     16.33 o 
  -1  -7  13      134.11      132.71     13.45 o 
   0  -7  13       11.18        4.89     13.71 o 
   1  -7  13      141.95      151.93     13.99 o 
   2  -7  13       26.53       23.83     11.88 o 
   3  -7  13      423.93      394.01     23.04 o 
   4  -7  13       63.58       72.99     14.67 o 
   5  -7  13        6.96       -6.59     15.95 o 
   6  -7  13        0.52       22.34     10.39 o 
   7  -7  13        3.45       -6.25     17.65 o 
   8  -7  13        6.16        3.46     12.56 o 
  -8  -6  13        0.14      -13.31     13.31 o 
  -7  -6  13        5.06       -5.97     13.24 o 
  -6  -6  13       11.44       23.90     12.29 o 
  -5  -6  13       45.16       56.42     11.88 o 
  -4  -6  13      138.24      127.95     16.77 o 
  -3  -6  13        9.23        7.06     12.83 o 
  -2  -6  13       39.42       38.09     12.29 o 
  -1  -6  13        7.32       12.29     12.70 o 
   0  -6  13        8.41       -4.55     13.85 o 
   1  -6  13       43.22       27.77     13.10 o 
   2  -6  13       41.42       34.42     16.36 o 
   3  -6  13        6.64        3.26     16.02 o 
   4  -6  13       28.71        4.48     13.24 o 
   5  -6  13       37.64       38.56     12.76 o 
   6  -6  13       13.18        7.54     12.70 o 
   7  -6  13       16.97       18.53     15.55 o 
   8  -6  13       21.24       10.18     15.48 o 
  -8  -5  13        3.00       18.13     11.68 o 
  -7  -5  13        0.47      -10.73     10.73 o 
  -6  -5  13      129.83      129.98     14.19 o 
  -5  -5  13      455.63      508.17     17.53 o 
  -4  -5  13       87.65       61.79     13.92 o 
  -3  -5  13        5.97        9.50     13.85 o 
  -2  -5  13       44.92       34.56     13.51 o 
  -1  -5  13     1026.69     1074.09     20.30 o 
   0  -5  13      272.54      271.80     15.29 o 
   1  -5  13      212.00      223.51     15.15 o 
   2  -5  13        0.42       -2.85     12.90 o 
   4  -5  13      198.32      181.70     13.99 o 
   5  -5  13       16.93       20.91     13.03 o 
   6  -5  13        7.99       15.61     12.83 o 
   7  -5  13        1.50      -11.34     11.34 o 
   8  -5  13       26.74       16.50     15.95 o 
  -8  -4  13       11.88        4.21     13.03 o 
  -7  -4  13        9.39        4.28     12.90 o 
  -6  -4  13       32.82       40.53     15.14 o 
  -5  -4  13       12.63        9.44     13.03 o 
  -4  -4  13      777.52      749.12     20.48 o 
  -3  -4  13     1790.31     1835.52     24.57 o 
  -2  -4  13      885.04      903.89     20.36 o 
  -1  -4  13      122.38      131.42     12.97 o 
   0  -4  13        0.48       -3.12     13.17 o 
   1  -4  13        0.00       -2.51     13.24 o 
   2  -4  13       72.95       70.62     12.63 o 
   3  -4  13       45.06       56.35     11.47 o 
   4  -4  13       77.02       91.53     12.77 o 
   5  -4  13       16.13       20.37     11.34 o 
   6  -4  13       25.29        4.62     13.71 o 
   7  -4  13       29.73       48.61     11.20 o 
   8  -4  13       19.44       12.70     15.55 o 
  -8  -3  13        1.25       -8.35     18.60 o 
  -7  -3  13       10.97       11.27     14.94 o 
  -6  -3  13        8.81        6.99     14.53 o 
  -5  -3  13      598.79      555.69     19.58 o 
  -4  -3  13       79.70      113.13     13.44 o 
  -3  -3  13       26.39       15.07     11.20 o 
  -2  -3  13      662.03      652.13     18.98 o 
  -1  -3  13        3.07        3.33     13.03 o 
   0  -3  13      593.32      644.99     18.03 o 
   1  -3  13      225.89      244.86     12.50 o 
   2  -3  13      656.58      632.28     15.85 o 
   3  -3  13       14.98       28.45     11.81 o 
   4  -3  13      354.51      416.82     13.66 o 
   5  -3  13        0.32        0.48     13.44 o 
   6  -3  13        5.71       11.41     11.47 o 
   7  -3  13        1.46        9.78     12.22 o 
   8  -3  13       22.07       21.73     15.55 o 
  -8  -2  13        0.07       14.39     16.29 o 
  -7  -2  13       13.59       17.86     13.17 o 
  -6  -2  13      158.18      162.52     15.14 o 
  -5  -2  13      371.02      366.06     17.19 o 
  -4  -2  13        6.55        4.48     13.31 o 
  -3  -2  13      146.87      161.10     12.70 o 
  -2  -2  13       39.14       25.80     12.76 o 
  -1  -2  13        3.84       -0.07     11.20 o 
   0  -2  13      141.41      127.83     14.20 o 
   1  -2  13       58.79       22.95     11.00 o 
   2  -2  13        0.42       -2.44      9.57 o 
   3  -2  13      210.71      208.95     12.70 o 
   4  -2  13       64.34       66.47     12.83 o 
   5  -2  13       21.75       29.40     14.26 o 
   6  -2  13        1.56       -6.52     14.05 o 
   7  -2  13       43.58       40.46     13.17 o 
   8  -2  13        1.57       -0.61     14.19 o 
  -8  -1  13        9.01       -0.14     20.16 o 
  -7  -1  13        7.74        5.97     13.51 o 
  -6  -1  13        3.15        7.54     13.98 o 
  -5  -1  13      152.40      138.68     16.03 o 
  -4  -1  13       11.03       15.75     11.74 o 
  -3  -1  13      304.53      332.07     15.97 o 
  -2  -1  13       17.61       15.48     11.47 o 
  -1  -1  13       41.14       29.26     13.44 o 
   0  -1  13      345.72      382.53     15.50 o 
   1  -1  13      387.97      362.66     13.26 o 
   2  -1  13        3.67        9.57     12.02 o 
   3  -1  13        9.25       13.65     11.74 o 
   4  -1  13       11.17        7.74     12.63 o 
   5  -1  13       43.80       39.51     12.70 o 
   6  -1  13        7.30       12.08     14.12 o 
   7  -1  13       66.90       67.08     13.65 o 
   8  -1  13        0.29        6.72     13.98 o 
  -8   0  13        2.37       -4.14     18.33 o 
  -7   0  13        0.45       -7.81     13.78 o 
  -6   0  13       39.90       27.97     13.71 o 
  -5   0  13        0.04        3.53     13.78 o 
  -4   0  13      283.11      272.99     15.83 o 
  -3   0  13        0.00       -3.39     12.97 o 
  -2   0  13       24.40       30.28     12.56 o 
  -1   0  13        0.63       -5.09     12.83 o 
   0   0  13       24.42        0.14     12.83 o 
   1   0  13        9.98      -10.05     12.42 o 
   2   0  13       46.23       27.57     12.36 o 
   3   0  13        5.91        4.07     11.07 o 
   4   0  13       87.59       68.24     12.90 o 
   5   0  13        2.66       -1.70     13.65 o 
   6   0  13        4.29       18.87     13.99 o 
   7   0  13        8.37       18.13     12.42 o 
   8   0  13        0.03        3.39     13.65 o 
  -8   1  13        6.99       25.19     15.82 o 
  -7   1  13        2.12        2.85     13.10 o 
  -6   1  13        2.40       10.05     13.58 o 
  -5   1  13        5.57        7.60     13.58 o 
  -4   1  13       40.57       50.17     13.44 o 
  -3   1  13        4.10       -5.91     12.63 o 
  -2   1  13      196.66      194.75     14.88 o 
  -1   1  13       50.15       35.38     13.58 o 
   0   1  13      371.92      381.93     15.43 o 
   1   1  13      151.98      140.12     13.31 o 
   2   1  13       21.99        0.75     12.02 o 
   3   1  13      133.09      115.45     13.04 o 
   4   1  13       20.39       10.73     12.76 o 
   5   1  13       10.70        1.49     12.97 o 
   6   1  13        3.03       -5.36     13.37 o 
   7   1  13        2.16      -13.24     13.24 o 
   8   1  13       12.22       13.65     14.26 o 
  -8   2  13        9.11       13.17     14.53 o 
  -7   2  13        6.58        1.63     13.24 o 
  -6   2  13      193.97      135.43     16.23 o 
  -5   2  13        1.42        4.82     13.17 o 
  -4   2  13        8.06        2.85     12.02 o 
  -3   2  13      117.26      155.58     13.72 o 
  -2   2  13       86.13       93.44     12.22 o 
  -1   2  13       38.54       30.49     11.00 o 
   0   2  13       39.19       35.03     12.76 o 
   1   2  13        8.56       10.86     12.36 o 
   2   2  13      386.33      389.10     13.46 o 
   3   2  13        0.06       -5.77     11.74 o 
   4   2  13       74.39       69.53     13.58 o 
   5   2  13       25.58       25.80     12.02 o 
   6   2  13        1.41       -1.56     12.70 o 
   7   2  13        0.24        1.56     13.10 o 
  -8   3  13        3.27       -8.89     14.80 o 
  -7   3  13        1.58       -4.28     13.58 o 
  -6   3  13       12.74        6.72     12.56 o 
  -5   3  13        8.66        9.17     11.81 o 
  -4   3  13       76.94      100.15     13.92 o 
  -3   3  13      539.91      473.14     17.20 o 
  -2   3  13      144.55      154.37     13.52 o 
  -1   3  13       83.36      115.71     12.97 o 
   0   3  13       30.36       13.51     11.95 o 
   1   3  13      203.11      189.73     13.93 o 
   2   3  13      332.51      396.30     14.88 o 
   3   3  13       89.97       93.78     12.90 o 
   4   3  13      498.94      547.17     17.74 o 
   5   3  13        0.97        9.57     13.85 o 
   6   3  13       23.98       23.97     12.49 o 
   7   3  13       25.19       47.52     14.05 o 
  -8   4  13        2.41       10.79     15.14 o 
  -7   4  13        2.92        8.69     12.97 o 
  -6   4  13       47.10       39.58     13.92 o 
  -5   4  13       24.02       27.09     12.29 o 
  -4   4  13      106.66      112.93     13.58 o 
  -3   4  13      145.34      135.56     13.72 o 
  -2   4  13      371.27      455.67     14.48 o 
  -1   4  13      952.24      978.07     20.29 o 
   0   4  13      188.60      205.75     11.62 o 
   1   4  13       63.31       61.52     12.29 o 
   2   4  13      176.08      208.72     12.57 o 
   3   4  13       50.81       51.94     13.31 o 
   4   4  13        0.02        2.78     13.78 o 
   5   4  13       32.10       46.57     14.39 o 
   6   4  13        4.17      -12.56     13.10 o 
   7   4  13        0.08      -14.32     14.32 o 
  -7   5  13        3.10        8.08     14.26 o 
  -6   5  13       52.24       20.84     13.58 o 
  -5   5  13       48.53       42.03     12.49 o 
  -4   5  13        6.03       -4.28     13.51 o 
  -3   5  13        2.91       -1.36     12.08 o 
  -2   5  13       13.55        4.55     11.34 o 
  -1   5  13        4.84        3.87     12.15 o 
   0   5  13       85.06       89.63     11.00 o 
   1   5  13       76.45       95.20     13.24 o 
   2   5  13       19.94        8.83     12.49 o 
   3   5  13       43.95       51.19     13.24 o 
   4   5  13       13.70        1.56     13.65 o 
   5   5  13       53.81       41.69     13.31 o 
   6   5  13       11.68        4.41     13.10 o 
   7   5  13        3.92        7.47     13.51 o 
  -7   6  13       12.24        9.30     14.12 o 
  -6   6  13        5.18        5.50     13.03 o 
  -5   6  13       38.06       32.52     12.42 o 
  -4   6  13        0.21       -2.24     12.49 o 
  -3   6  13       20.45       18.40     12.90 o 
  -2   6  13      163.64      195.19     13.38 o 
  -1   6  13        0.30       -1.22     12.90 o 
   0   6  13       23.25       14.19     10.66 o 
   1   6  13        2.72        0.61     12.08 o 
   2   6  13       51.97       66.67     13.10 o 
   3   6  13        2.61        3.46     12.29 o 
   4   6  13        7.71        3.19     13.51 o 
   5   6  13       34.15       31.03     12.36 o 
   6   6  13        4.78        9.03     13.51 o 
   7   6  13        4.08        2.04     14.19 o 
  -7   7  13        0.37        1.29     13.71 o 
  -6   7  13       19.13       -3.80     13.85 o 
  -5   7  13        0.00        0.41     11.81 o 
  -4   7  13       87.42       87.66     13.85 o 
  -3   7  13        9.97       19.42     13.37 o 
  -2   7  13        2.76       -8.15     10.12 o 
  -1   7  13       52.59       64.84     12.15 o 
   0   7  13       59.68       61.72     12.43 o 
   1   7  13       41.33       46.64     11.07 o 
   2   7  13       97.62      111.29     13.99 o 
   3   7  13       14.26        0.34     13.85 o 
   4   7  13        0.05       -5.70     13.03 o 
   5   7  13        8.03        5.36     13.03 o 
   6   7  13        0.12       -2.44     14.12 o 
  -7   8  13        0.17        2.58     14.32 o 
  -6   8  13        3.50       -2.58     12.29 o 
  -5   8  13        0.86       -6.25     12.15 o 
  -4   8  13       23.51       28.85     12.70 o 
  -3   8  13       45.49       66.40     12.63 o 
  -2   8  13       45.58       31.30     13.24 o 
  -1   8  13        6.90       -6.18     12.83 o 
   0   8  13       60.21       57.37     13.78 o 
   1   8  13       15.34        3.87     13.58 o 
   2   8  13       62.00       53.50     14.94 o 
   3   8  13        9.82        3.06     13.99 o 
   4   8  13        1.64       -1.56     12.22 o 
   5   8  13        3.79       -1.49     13.65 o 
   6   8  13       27.13       15.28     14.33 o 
  -6   9  13        0.37        1.49     13.78 o 
  -5   9  13       27.58       23.97     13.58 o 
  -4   9  13        9.16       11.68     12.08 o 
  -3   9  13        2.40       -7.06     12.02 o 
  -2   9  13       15.81       20.64     11.20 o 
  -1   9  13        8.59        5.57     13.17 o 
   0   9  13       25.48        9.84     13.10 o 
   1   9  13        1.11        5.16     13.10 o 
   2   9  13        1.44        7.20     13.65 o 
   3   9  13       89.51       92.21     14.73 o 
   4   9  13        9.46        5.84     12.15 o 
   5   9  13       17.68       12.83     13.85 o 
  -6  10  13        4.59       -1.49     14.53 o 
  -5  10  13       17.34        7.26     13.71 o 
  -4  10  13      109.43       88.27     15.14 o 
  -3  10  13       46.84       36.32     12.90 o 
  -2  10  13       11.39       11.68     11.41 o 
  -1  10  13        0.84      -11.13     12.15 o 
   0  10  13       12.67       21.45     12.90 o 
   1  10  13        0.42        0.54     12.08 o 
   2  10  13       53.47       52.08     13.38 o 
   3  10  13       15.38       13.37     12.76 o 
   4  10  13       15.80       -3.87     13.17 o 
   5  10  13        1.11       -0.07     13.92 o 
  -5  11  13       23.34       16.63     14.66 o 
  -4  11  13        2.80       -0.48     12.42 o 
  -3  11  13        0.46        8.69     12.63 o 
  -2  11  13        0.72        2.85     11.47 o 
  -1  11  13        0.12      -10.79     10.86 o 
   0  11  13      176.63      207.88     13.85 o 
   1  11  13      139.87      150.14     14.80 o 
   2  11  13       32.92       12.90     13.65 o 
   3  11  13       31.45       12.76     13.04 o 
   4  11  13        0.12        6.04     13.51 o 
  -4  12  13        1.09        4.07     13.44 o 
  -3  12  13        0.00       -7.06     11.81 o 
  -2  12  13        0.61       -7.33     11.61 o 
  -1  12  13        0.16       12.15     12.02 o 
   0  12  13        0.04        5.84     13.37 o 
   1  12  13        0.01       -1.63     11.68 o 
   2  12  13        9.77       15.82     13.17 o 
   3  12  13       24.62       19.76     13.51 o 
   4  12  13        0.48        4.55     12.97 o 
  -4  13  13        1.47       12.83     13.10 o 
  -3  13  13        0.65       10.25     13.71 o 
  -2  13  13        3.76        5.50     12.76 o 
  -1  13  13        1.53       -6.25     11.88 o 
   0  13  13        2.38       20.91     13.17 o 
   1  13  13       19.47       17.45     13.10 o 
   2  13  13        8.32       11.41     12.70 o 
   3  13  13        3.04       13.78     14.32 o 
  -2  14  13        1.92       -8.42     13.58 o 
  -1  14  13        0.79       -3.46     14.12 o 
   0  14  13        0.02        9.23     12.83 o 
   1  14  13        4.27       -6.52     11.81 o 
   2  14  13        6.77        0.88     13.17 o 
  -2 -19  14        2.36        8.62     16.02 o 
  -1 -19  14       15.24       15.07     15.68 o 
   0 -19  14        3.32       -6.99     16.23 o 
   1 -19  14        5.03        2.78     14.19 o 
   2 -19  14       16.99        9.78     13.99 o 
  -3 -18  14        0.01        5.63     16.84 o 
  -2 -18  14       23.58       31.03     15.21 o 
  -1 -18  14        0.97       -3.19     15.27 o 
   0 -18  14       14.92       17.92     14.39 o 
   1 -18  14        6.49       15.07     13.99 o 
   2 -18  14        2.16        3.39     13.58 o 
   3 -18  14        0.52       -7.81     13.51 o 
  -4 -17  14        6.62        9.84     13.78 o 
  -3 -17  14       63.75       71.63     18.40 o 
  -2 -17  14       40.93       63.82     15.75 o 
  -1 -17  14       33.91       51.60     14.94 o 
   0 -17  14        0.92        5.36     14.66 o 
   1 -17  14        2.27        7.06     13.24 o 
   2 -17  14        2.98       -2.78     12.22 o 
   3 -17  14        0.49       21.11     11.41 o 
   4 -17  14        3.96       16.29     13.51 o 
  -5 -16  14        0.03        4.48     12.76 o 
  -4 -16  14       46.79       61.92     13.10 o 
  -3 -16  14        0.08       -0.27     15.61 o 
  -2 -16  14        0.11       -1.22     14.53 o 
  -1 -16  14        6.65        4.75     13.85 o 
   0 -16  14       62.95       61.85     14.94 o 
   1 -16  14        9.55       14.73     12.90 o 
   2 -16  14        4.36        9.57     12.49 o 
   3 -16  14        0.33        3.33     13.03 o 
   4 -16  14        4.40        9.98     13.24 o 
   5 -16  14        0.23       10.12     13.98 o 
  -5 -15  14        9.34       -0.41     12.83 o 
  -4 -15  14       29.14       43.11     13.78 o 
  -3 -15  14       62.65       57.30     16.57 o 
  -2 -15  14       10.37        6.11     14.19 o 
  -1 -15  14       11.14        9.50     13.65 o 
   0 -15  14       90.32      103.96     14.40 o 
   1 -15  14        3.46        7.26     12.29 o 
   2 -15  14        0.38       13.03     12.63 o 
   3 -15  14       14.38       14.26     12.29 o 
   4 -15  14        3.20       10.52     13.10 o 
   5 -15  14        1.61       -1.36     13.92 o 
  -4 -14  14        1.61       11.27     12.15 o 
  -3 -14  14       25.75       33.74     15.89 o 
  -2 -14  14        7.73        6.79     13.31 o 
  -1 -14  14        2.91        9.16     12.83 o 
   0 -14  14        4.86        9.98     12.97 o 
   1 -14  14        1.58       -3.19     11.81 o 
   2 -14  14        0.63       -4.55     12.90 o 
   3 -14  14        0.93        1.56     12.49 o 
   4 -14  14       10.95       -6.18     12.56 o 
   5 -14  14       13.84       19.42     12.90 o 
   6 -14  14        1.55       -4.82     10.93 o 
  -6 -13  14        1.60        9.23     11.13 o 
  -5 -13  14        2.67        9.57     13.71 o 
  -4 -13  14       12.65       10.25     10.39 o 
  -3 -13  14        0.05        0.54     15.55 o 
  -2 -13  14        0.16        8.08     13.37 o 
  -1 -13  14       10.35        9.50     13.44 o 
   0 -13  14        0.70        0.48     12.49 o 
   1 -13  14        2.91       -0.88     11.68 o 
   2 -13  14        1.59        4.14     13.65 o 
   3 -13  14      129.66      143.35     13.11 o 
   4 -13  14       11.89        6.72     12.29 o 
   5 -13  14       47.64       65.38     13.78 o 
   6 -13  14       44.37       35.24     13.10 o 
  -6 -12  14        0.20        4.82     10.39 o 
  -5 -12  14        3.63       -1.49     13.10 o 
  -4 -12  14        1.63       19.96     12.02 o 
  -3 -12  14        2.55       -4.28     15.21 o 
  -2 -12  14       69.29       65.59     13.38 o 
  -1 -12  14      156.28      160.82     13.72 o 
   0 -12  14       11.17       16.43     14.12 o 
   1 -12  14        7.15        2.92     12.22 o 
   2 -12  14       10.58        1.70     13.44 o 
   3 -12  14       33.42       51.06     12.49 o 
   4 -12  14        4.33        5.16     11.27 o 
   5 -12  14        2.32       10.52     10.93 o 
   6 -12  14        0.54        7.54     12.97 o 
  -7 -11  14        9.37        1.49     11.54 o 
  -5 -11  14       10.39        6.79     10.32 o 
  -4 -11  14       65.27       83.45     14.19 o 
  -3 -11  14        0.75        5.70     14.05 o 
  -2 -11  14       60.57       76.86     13.99 o 
  -1 -11  14       64.18       61.65     13.92 o 
   0 -11  14       25.58       24.92     13.58 o 
   1 -11  14        0.47        4.41     12.42 o 
   2 -11  14        0.54        8.08     12.02 o 
   3 -11  14      252.51      334.68     15.90 o 
   4 -11  14      296.21      312.83     15.15 o 
   5 -11  14       60.04       72.45     13.10 o 
   6 -11  14       15.80       19.76     11.68 o 
   7 -11  14        0.03        0.68     12.83 o 
  -6 -10  14       12.98       -8.55     13.92 o 
  -5 -10  14        0.00        9.64     12.29 o 
  -4 -10  14       27.93       38.49     10.93 o 
  -3 -10  14     1020.85     1110.62     22.60 o 
  -2 -10  14      211.03      265.25     14.40 o 
  -1 -10  14      374.11      395.64     16.72 o 
   0 -10  14       44.82       37.21     12.83 o 
   1 -10  14        9.17        3.39     14.12 o 
   2 -10  14       64.77       82.63     15.62 o 
   3 -10  14       27.20       15.48     15.34 o 
   4 -10  14       83.58       87.05     14.06 o 
   5 -10  14        8.94        1.29     12.36 o 
   6 -10  14        4.95        3.46     13.31 o 
   7 -10  14        2.16       12.22     13.51 o 
  -6  -9  14        6.17        3.19     10.86 o 
  -5  -9  14        2.17       19.28      9.91 o 
  -4  -9  14        2.87       15.61     11.00 o 
  -3  -9  14        9.44       14.39     12.76 o 
  -2  -9  14      902.19      957.59     19.19 o 
  -1  -9  14     2700.42     3196.41     30.44 o 
   0  -9  14      573.96      615.32     18.70 o 
   1  -9  14       56.00       65.86     13.99 o 
   2  -9  14      158.79      189.62     14.94 o 
   3  -9  14       98.53      105.18     14.06 o 
   4  -9  14       16.92       14.80     13.99 o 
   5  -9  14       34.51       29.13     12.90 o 
   6  -9  14        4.01       -9.98     12.29 o 
   7  -9  14        6.38       -1.63     12.90 o 
  -8  -8  14        0.01        6.38     14.32 o 
  -7  -8  14        3.26        7.54     13.71 o 
  -6  -8  14        0.12       -0.88     11.95 o 
  -5  -8  14       24.13       34.29     10.73 o 
  -4  -8  14       13.20       17.18     13.03 o 
  -3  -8  14       92.89      108.04     12.56 o 
  -2  -8  14        3.28       12.36     12.56 o 
  -1  -8  14      152.22      176.04     14.47 o 
   0  -8  14       65.42       78.77     13.78 o 
   1  -8  14       30.11       28.65     12.29 o 
   2  -8  14       33.97       30.69     13.85 o 
   3  -8  14       83.11       77.07     14.80 o 
   4  -8  14        0.03        2.31     14.39 o 
   5  -8  14       32.43       53.16     13.85 o 
   6  -8  14        1.81        6.79     11.27 o 
   7  -8  14        0.05        2.38     13.51 o 
  -8  -7  14       28.26       39.85     14.19 o 
  -7  -7  14        2.56       10.73     12.63 o 
  -6  -7  14        3.56        9.98     12.22 o 
  -5  -7  14        0.78       -4.89     11.68 o 
  -4  -7  14        1.45        0.88     12.83 o 
  -3  -7  14       63.64       64.10     11.00 o 
  -2  -7  14       89.81       64.71     13.78 o 
  -1  -7  14       40.10       50.92     13.38 o 
   0  -7  14      397.16      385.32     16.24 o 
   1  -7  14      160.02      177.95     14.06 o 
   2  -7  14       77.50       62.61     14.06 o 
   3  -7  14        0.84       -8.28     13.98 o 
   4  -7  14        8.29       20.57     14.19 o 
   5  -7  14        0.01       -1.49     15.00 o 
   6  -7  14        8.77       25.12     13.10 o 
   7  -7  14        3.72       -6.45     15.14 o 
  -8  -6  14        1.09        5.30     13.31 o 
  -7  -6  14        7.29        8.89     13.17 o 
  -6  -6  14        1.33        1.83     10.86 o 
  -5  -6  14       60.81       70.48     13.10 o 
  -4  -6  14      345.85      383.98     15.15 o 
  -3  -6  14      132.06      130.80     13.92 o 
  -2  -6  14       16.65       24.64     11.81 o 
  -1  -6  14        4.97        8.49     12.76 o 
   0  -6  14        0.48        0.61     13.58 o 
   1  -6  14       38.20       27.91     13.31 o 
   2  -6  14       17.57       21.93     11.47 o 
   3  -6  14       57.87       63.08     16.30 o 
   4  -6  14       21.31       15.55     12.70 o 
   5  -6  14       38.86       49.83     13.44 o 
   6  -6  14        0.57       -2.85     12.15 o 
   7  -6  14        0.41        7.81     13.71 o 
  -8  -5  14       32.88       31.43     14.33 o 
  -7  -5  14       21.45       22.68     13.78 o 
  -6  -5  14        4.10        9.91     14.53 o 
  -5  -5  14       22.85       22.88     12.56 o 
  -4  -5  14        0.14       -2.04     13.78 o 
  -3  -5  14        1.85       11.81     13.71 o 
  -2  -5  14       65.66       63.22     13.99 o 
  -1  -5  14        1.83        7.06     12.83 o 
   0  -5  14       11.56       11.13     13.03 o 
   1  -5  14       75.89       74.90     13.65 o 
   2  -5  14       72.21       48.21     12.15 o 
   3  -5  14       20.19       16.02     10.12 o 
   4  -5  14       15.90       21.59     13.37 o 
   5  -5  14       33.75       27.56     13.17 o 
   6  -5  14       14.14       15.75     10.66 o 
   7  -5  14       41.22       58.80     14.12 o 
   8  -5  14       18.11       16.23     15.89 o 
  -8  -4  14        2.69       11.34     13.58 o 
  -7  -4  14        2.70        4.96     14.53 o 
  -6  -4  14       75.34       75.78     14.67 o 
  -5  -4  14       64.17       71.29     13.78 o 
  -4  -4  14      129.23      113.28     13.85 o 
  -3  -4  14      452.59      423.56     17.40 o 
  -2  -4  14        1.36       -5.43     11.54 o 
  -1  -4  14       10.49        6.86     12.76 o 
   0  -4  14       30.89       27.23     12.70 o 
   1  -4  14       87.47       75.58     13.65 o 
   2  -4  14        2.80       18.40     12.15 o 
   3  -4  14      460.43      397.25     14.61 o 
   4  -4  14       12.28        5.84     11.00 o 
   5  -4  14       11.31       13.92     13.24 o 
   6  -4  14      119.75      150.55     12.16 o 
   7  -4  14       59.13       53.91     13.10 o 
   8  -4  14       18.38       33.47     11.54 o 
  -8  -3  14       36.82       -4.96     16.63 o 
  -7  -3  14       23.41       23.76     13.71 o 
  -6  -3  14        0.94        4.34     13.65 o 
  -5  -3  14        4.00        6.86     12.08 o 
  -4  -3  14      733.89      709.33     20.34 o 
  -3  -3  14     1491.98     1414.92     23.45 o 
  -2  -3  14      432.44      361.24     16.99 o 
  -1  -3  14       91.75       87.26     14.12 o 
   0  -3  14      789.81      861.28     18.85 o 
   1  -3  14      290.41      230.83     15.02 o 
   2  -3  14      381.36      431.38     13.12 o 
   3  -3  14       11.42        2.99     11.74 o 
   4  -3  14       76.85       61.25     12.22 o 
   5  -3  14        7.52        5.97     10.66 o 
   6  -3  14       27.82       28.85     13.17 o 
   7  -3  14       37.44        9.98     13.85 o 
   8  -3  14       32.23       15.00     15.34 o 
  -8  -2  14        8.74        4.01     20.84 o 
  -7  -2  14        0.32        4.14     14.12 o 
  -6  -2  14      228.23      225.57     17.46 o 
  -5  -2  14       30.67       26.14     13.04 o 
  -4  -2  14        5.41        7.40     13.10 o 
  -3  -2  14       60.04       44.81     12.43 o 
  -2  -2  14      271.50      232.17     14.74 o 
  -1  -2  14        0.04        3.19     12.22 o 
   0  -2  14       27.55       31.37     12.02 o 
   1  -2  14        0.88        7.47     12.36 o 
   2  -2  14      135.69      107.31     13.18 o 
   3  -2  14       20.45       18.06     11.47 o 
   4  -2  14        1.15       16.77     12.70 o 
   5  -2  14        9.03        8.89     13.44 o 
   6  -2  14        0.60        0.07     12.42 o 
   7  -2  14        0.00       19.01     13.58 o 
   8  -2  14        1.62       -9.64     14.94 o 
  -8  -1  14       14.39       22.34     20.43 o 
  -7  -1  14        0.75        7.06     14.32 o 
  -6  -1  14       29.46       21.18     12.97 o 
  -5  -1  14        2.41        3.46     13.58 o 
  -4  -1  14       78.28       54.39     12.83 o 
  -3  -1  14       68.71       58.06     12.63 o 
  -2  -1  14      106.64      102.34     13.58 o 
  -1  -1  14       91.96       77.42     13.31 o 
   0  -1  14      130.83      132.85     11.41 o 
   1  -1  14        3.71        2.99     11.81 o 
   2  -1  14       55.92       63.49     12.09 o 
   3  -1  14      251.43      238.39     14.27 o 
   4  -1  14       45.11       51.94     11.95 o 
   5  -1  14        0.12        2.10     13.10 o 
   6  -1  14        0.98        3.60     13.37 o 
   7  -1  14        0.71       -5.97     13.24 o 
   8  -1  14        2.71       -3.46     14.60 o 
  -8   0  14       11.13        7.74     16.09 o 
  -7   0  14        0.99       -3.80     14.53 o 
  -6   0  14        5.28        8.35     13.92 o 
  -5   0  14        0.10       -7.87     13.17 o 
  -4   0  14        8.02       14.12     12.15 o 
  -3   0  14        0.33        9.37     11.54 o 
  -2   0  14      165.12      157.24     13.18 o 
  -1   0  14        0.01        0.20     10.79 o 
   0   0  14       42.76       30.15     12.97 o 
   1   0  14        0.24        1.36      9.44 o 
   2   0  14       15.35       17.79     11.54 o 
   3   0  14        2.97       -3.26     10.39 o 
   4   0  14        0.33       -3.67     12.76 o 
   5   0  14       14.10        7.88     13.10 o 
   6   0  14        0.39        6.52     12.63 o 
   7   0  14        1.24        1.09     12.22 o 
  -8   1  14        0.75       -2.31     15.41 o 
  -7   1  14       26.44       12.15     14.53 o 
  -6   1  14       51.85       44.68     14.80 o 
  -5   1  14        2.02        4.75     13.10 o 
  -4   1  14       44.08       29.20     12.15 o 
  -3   1  14       28.32       37.21     12.08 o 
  -2   1  14      113.29      146.89     13.79 o 
  -1   1  14      151.90      114.51     14.81 o 
   0   1  14        8.00      -11.07     12.22 o 
   1   1  14        0.13       -2.92     11.54 o 
   2   1  14       60.28       59.41     10.05 o 
   3   1  14        5.64        5.97     11.95 o 
   4   1  14       18.58       18.26     12.22 o 
   5   1  14      110.13      110.75     15.01 o 
   6   1  14        4.77       10.52     12.56 o 
   7   1  14        0.90       11.95     13.58 o 
  -8   2  14        2.53        5.57     15.00 o 
  -7   2  14       17.77       11.47     13.92 o 
  -6   2  14        1.75        3.94     13.31 o 
  -5   2  14        2.27        4.48     12.70 o 
  -4   2  14      618.04      666.96     18.63 o 
  -3   2  14      625.26      731.52     17.95 o 
  -2   2  14      151.56      147.58     13.86 o 
  -1   2  14        7.81        6.25     10.66 o 
   0   2  14       24.62       20.84     12.29 o 
   1   2  14       76.61       48.75     11.00 o 
   2   2  14       34.80       26.21     12.90 o 
   3   2  14       50.02       38.50     12.83 o 
   4   2  14        9.10      -11.81     13.31 o 
   5   2  14       27.78        6.99     14.26 o 
   6   2  14        1.71       -1.43     12.15 o 
   7   2  14        3.83       -7.33     13.58 o 
  -8   3  14       25.64       11.34     15.48 o 
  -7   3  14       13.64       11.13     13.65 o 
  -6   3  14        0.36       -2.72     13.03 o 
  -5   3  14       44.66       38.70     13.44 o 
  -4   3  14       14.52        5.30     12.63 o 
  -3   3  14        1.38       -5.57     12.63 o 
  -2   3  14     1081.70     1237.80     21.11 o 
  -1   3  14      891.61      951.92     19.47 o 
   0   3  14        4.75       18.81     11.95 o 
   1   3  14        2.27       -1.22      9.91 o 
   2   3  14      164.94      170.47     14.13 o 
   3   3  14        7.50        3.87     11.47 o 
   4   3  14        4.97       -1.83     12.22 o 
   5   3  14       38.93       58.12     13.38 o 
   6   3  14        6.25      -11.07     12.56 o 
   7   3  14        7.09        4.68     13.78 o 
  -7   4  14        9.89        4.34     14.19 o 
  -6   4  14        4.51        1.09     12.90 o 
  -5   4  14       52.57       36.26     12.70 o 
  -4   4  14      482.22      455.45     18.42 o 
  -3   4  14        0.75       -3.19     12.97 o 
  -2   4  14       25.19       34.08     11.41 o 
  -1   4  14        4.51       11.95      9.84 o 
   0   4  14      143.68      126.39     11.68 o 
   1   4  14        0.19        3.87     12.29 o 
   2   4  14       47.09       59.27     11.41 o 
   3   4  14       40.23       33.06     13.92 o 
   4   4  14        0.19       -2.24     13.44 o 
   5   4  14       30.08       11.61     13.65 o 
   6   4  14       11.42       19.76     12.63 o 
   7   4  14        0.38       -3.39     14.05 o 
  -7   5  14        4.45        5.43     13.58 o 
  -6   5  14       47.77       51.19     13.99 o 
  -5   5  14       15.30       25.93     12.70 o 
  -4   5  14       12.61       11.47     13.92 o 
  -3   5  14       11.01       13.51     13.58 o 
  -2   5  14      260.80      343.07     14.61 o 
  -1   5  14      176.89      204.91     13.52 o 
   0   5  14        8.03       -4.96     10.12 o 
   1   5  14        0.05        7.13     12.02 o 
   2   5  14      107.97      102.88     12.36 o 
   3   5  14       85.73       68.85     13.17 o 
   4   5  14       45.76       27.16     14.46 o 
   5   5  14       11.91       -0.54     12.90 o 
   6   5  14        0.00       -1.56     12.56 o 
   7   5  14        4.29       -2.24     14.46 o 
  -7   6  14       18.00       10.52     13.78 o 
  -6   6  14        3.89        8.83     13.31 o 
  -5   6  14        1.74      -11.61     12.70 o 
  -4   6  14        1.75       -3.19     13.10 o 
  -3   6  14       33.38       44.40     12.97 o 
  -2   6  14        5.56       -0.88     11.81 o 
  -1   6  14      104.63      102.67     14.06 o 
   0   6  14       25.87        7.47     12.97 o 
   1   6  14        0.37       -2.78     12.70 o 
   2   6  14       51.41       33.88     12.02 o 
   3   6  14       38.42       38.77     12.56 o 
   4   6  14        9.76        0.20     13.65 o 
   5   6  14       25.89       27.50     13.04 o 
   6   6  14        0.00       -2.51     13.24 o 
  -7   7  14        0.38       -7.74     13.71 o 
  -6   7  14       16.86       14.53     13.31 o 
  -5   7  14        3.16        7.67     12.36 o 
  -4   7  14        3.27        5.30     13.31 o 
  -3   7  14        0.01        7.81     12.83 o 
  -2   7  14       19.61       24.78     12.76 o 
  -1   7  14       17.72       11.54     13.17 o 
   0   7  14      204.72      250.02     14.87 o 
   1   7  14       36.85       28.65     12.02 o 
   2   7  14       18.78       18.19     12.90 o 
   3   7  14        1.58       13.65     12.63 o 
   4   7  14        9.07        9.64     13.17 o 
   5   7  14       12.40       12.63     13.71 o 
   6   7  14        0.22       -2.78     13.71 o 
  -6   8  14        0.43       13.78     13.71 o 
  -5   8  14       10.74       -1.70     12.97 o 
  -4   8  14       13.73        3.73     12.36 o 
  -3   8  14        1.48        1.43     11.47 o 
  -2   8  14        2.44       15.21     12.15 o 
  -1   8  14       57.99       65.05     13.38 o 
   0   8  14        6.93        4.48     11.88 o 
   1   8  14      148.81      152.94     14.87 o 
   2   8  14       38.16       22.07     13.78 o 
   3   8  14        1.56        4.21     13.17 o 
   4   8  14        1.53        9.84     12.08 o 
   5   8  14       10.07        5.70     12.90 o 
   6   8  14        4.83        1.36     14.80 o 
  -6   9  14       39.01       30.89     14.39 o 
  -5   9  14       30.76       17.79     13.65 o 
  -4   9  14        4.47       10.32     12.36 o 
  -3   9  14        5.63       18.87      9.98 o 
  -2   9  14        0.40       15.27     12.56 o 
  -1   9  14        4.87        5.43     10.18 o 
   0   9  14      115.81       95.54     13.11 o 
   1   9  14       13.28        6.38     12.15 o 
   2   9  14       18.99       13.17     12.76 o 
   3   9  14       29.30       17.58     13.37 o 
   4   9  14       18.46       19.96     12.90 o 
   5   9  14        1.21       -6.72     13.03 o 
  -5  10  14        1.64        1.09     13.51 o 
  -4  10  14        9.05        6.38     13.71 o 
  -3  10  14        0.63      -10.73     10.73 o 
  -2  10  14        5.07       21.72     12.63 o 
  -1  10  14        2.39        2.72     12.49 o 
   0  10  14        0.20       13.10     12.63 o 
   1  10  14        2.10       -0.48     11.88 o 
   2  10  14       46.11       30.89     12.97 o 
   3  10  14      159.29      154.43     15.62 o 
   4  10  14        1.11      -10.32     13.78 o 
   5  10  14       13.27       -3.06     14.32 o 
  -5  11  14       13.82        9.57     14.12 o 
  -4  11  14       20.89       -2.99     13.71 o 
  -3  11  14       31.25       40.67     12.36 o 
  -2  11  14        7.17        1.43     12.15 o 
  -1  11  14        6.41       -1.77     13.85 o 
   0  11  14       15.12       17.72     11.88 o 
   1  11  14       12.12       -9.03     13.78 o 
   2  11  14       14.53       22.81     13.51 o 
   3  11  14        8.47        6.72     13.24 o 
   4  11  14        1.05        5.91     14.39 o 
  -4  12  14        2.00      -11.34     13.03 o 
  -3  12  14        5.83        8.35     12.02 o 
  -2  12  14        0.37        5.77     12.70 o 
  -1  12  14        0.86       -5.77     12.15 o 
   0  12  14        4.07        1.15     11.74 o 
   1  12  14       14.74        4.96     12.63 o 
   2  12  14       63.62       42.16     13.85 o 
   3  12  14       12.09        7.26     14.26 o 
  -3  13  14        0.02       -0.41     13.44 o 
  -2  13  14        1.75        3.94     13.17 o 
  -1  13  14        3.69       -4.21     13.51 o 
   0  13  14        0.02       -6.11     13.03 o 
   1  13  14        0.39        1.09     12.56 o 
   2  13  14        1.45      -13.37     13.37 o 
  -1  14  14        0.19       -0.61     12.36 o 
   0  14  14        0.39      -11.95     14.32 o 
  -1 -19  15       41.94       38.02     16.91 o 
   0 -19  15       19.65       12.63     15.89 o 
   1 -19  15        3.78       22.13     14.12 o 
  -3 -18  15        5.53        8.49     17.31 o 
  -2 -18  15        7.03       16.56     15.27 o 
  -1 -18  15       14.44       25.39     15.55 o 
   0 -18  15       22.15       14.60     15.61 o 
   1 -18  15       32.29       35.03     14.05 o 
   2 -18  15        4.56        7.20     14.05 o 
   3 -18  15        2.62        5.16     13.17 o 
  -4 -17  15        0.10       -2.38     14.46 o 
  -3 -17  15       31.70       34.15     17.65 o 
  -2 -17  15       25.41       33.33     15.89 o 
  -1 -17  15        8.91        9.84     14.12 o 
   0 -17  15       35.91       39.65     13.99 o 
   1 -17  15       16.90       19.69     13.24 o 
   2 -17  15       13.95       14.05     13.10 o 
   3 -17  15        7.07       -2.78     12.56 o 
   4 -17  15        1.18      -12.70     14.66 o 
  -4 -16  15       10.50       14.80     13.71 o 
  -3 -16  15       12.03       11.34     15.95 o 
  -2 -16  15        3.36        5.84     15.07 o 
  -1 -16  15        7.35        6.31     13.99 o 
   0 -16  15        0.00        0.07     13.71 o 
   1 -16  15       85.13       69.12     13.38 o 
   2 -16  15       18.14       17.45     12.22 o 
   3 -16  15        1.40        6.72     12.97 o 
   4 -16  15        2.38       -1.29     12.36 o 
  -5 -15  15       10.72        3.67     12.70 o 
  -4 -15  15        0.46      -13.71     13.71 o 
  -3 -15  15        0.31       -4.96     15.27 o 
  -2 -15  15        3.89        6.38     14.19 o 
  -1 -15  15       10.75       24.71     13.65 o 
   0 -15  15       13.12       12.36     13.24 o 
   1 -15  15        3.38        0.95     12.56 o 
   2 -15  15       13.29       17.85     12.42 o 
   3 -15  15       10.15        9.44     13.03 o 
   4 -15  15       19.78        7.88     13.10 o 
   5 -15  15        6.91        4.21     12.02 o 
  -5 -14  15       20.70       28.92     13.65 o 
  -4 -14  15       62.74       75.64     10.86 o 
  -3 -14  15        0.38        5.97     15.34 o 
  -2 -14  15       78.17       85.49     14.87 o 
  -1 -14  15        5.22       13.85     13.65 o 
   0 -14  15        7.89       11.74     13.51 o 
   1 -14  15        4.82        0.41     11.95 o 
   2 -14  15        1.71       -2.85     13.24 o 
   3 -14  15        0.59        9.37     12.22 o 
   4 -14  15       10.35        5.57     12.08 o 
   5 -14  15        3.00        7.26     11.34 o 
  -6 -13  15        4.01        7.26     13.98 o 
  -5 -13  15        0.04       -3.12     13.24 o 
  -4 -13  15        3.34       -5.97     10.59 o 
  -3 -13  15       20.60       12.49     15.61 o 
  -2 -13  15        0.35       11.00     12.76 o 
  -1 -13  15       93.40      105.59     14.40 o 
   0 -13  15       11.23        9.50     12.76 o 
   1 -13  15        0.38       -2.44     12.63 o 
   2 -13  15        0.06       -9.71     13.65 o 
   3 -13  15      115.16      130.51     12.09 o 
   4 -13  15        2.64        7.33     12.76 o 
   5 -13  15       39.99       46.98     12.49 o 
   6 -13  15        0.01       10.52     12.70 o 
  -6 -12  15        3.32       12.15     13.31 o 
  -5 -12  15        8.63       14.32     13.65 o 
  -4 -12  15       39.80       35.44     12.15 o 
  -3 -12  15       21.57       16.50     15.61 o 
  -2 -12  15        8.54       11.68     13.58 o 
  -1 -12  15        0.80       -0.95     12.97 o 
   0 -12  15       25.07       14.66     12.83 o 
   1 -12  15        0.08       -4.48     11.88 o 
   2 -12  15        1.32       -4.34     13.24 o 
   3 -12  15       16.66        7.20     13.24 o 
   4 -12  15        0.59        9.78     11.88 o 
   5 -12  15       17.83        8.96     13.92 o 
   6 -12  15       76.98       58.26     12.09 o 
  -5 -11  15        0.01       -2.10     12.42 o 
  -4 -11  15       83.54       63.49     14.33 o 
  -3 -11  15       28.66       18.47     15.21 o 
  -2 -11  15       99.12       84.61     15.01 o 
  -1 -11  15       34.66       24.85     13.78 o 
   0 -11  15      304.95      353.97     15.42 o 
   1 -11  15       10.98       12.42     13.51 o 
   2 -11  15        0.62       16.29     13.65 o 
   3 -11  15       46.95       34.56     13.92 o 
   4 -11  15       24.91       46.23     12.42 o 
   5 -11  15       30.31       32.18     14.19 o 
   6 -11  15        3.49      -11.13     11.74 o 
  -6 -10  15        4.61       -1.22     11.07 o 
  -5 -10  15       16.22       40.80     11.95 o 
  -4 -10  15       23.19       22.13     13.10 o 
  -3 -10  15      185.36      193.97     17.05 o 
  -2 -10  15      461.65      428.19     16.31 o 
  -1 -10  15       36.18       38.84     13.71 o 
   0 -10  15       10.62        4.07     13.44 o 
   1 -10  15        0.23        2.85     13.44 o 
   2 -10  15        5.02       17.99     12.76 o 
   3 -10  15      298.30      323.24     17.60 o 
   4 -10  15      124.81      128.07     13.99 o 
   6 -10  15        0.45        5.57     12.29 o 
   7 -10  15       18.87       11.95     13.92 o 
  -6  -9  15        0.36       20.98     12.97 o 
  -5  -9  15       53.83       67.42     11.13 o 
  -4  -9  15       61.10       57.71     13.78 o 
  -3  -9  15       55.23       51.67     14.12 o 
  -2  -9  15        7.38       -2.17     13.03 o 
  -1  -9  15       56.05       58.12     14.19 o 
   0  -9  15        6.50        3.53     12.70 o 
   1  -9  15      197.90      240.25     15.28 o 
   2  -9  15        3.79       19.08     13.51 o 
   3  -9  15        1.96        0.81     13.85 o 
   4  -9  15      172.35      211.15     16.64 o 
   5  -9  15        6.60       -9.64     12.56 o 
   6  -9  15       75.92       44.81     14.19 o 
   7  -9  15        0.63       -1.02     12.56 o 
  -7  -8  15        7.33       19.01     12.42 o 
  -6  -8  15        0.80        8.76     12.97 o 
  -5  -8  15        6.03        6.52     11.54 o 
  -4  -8  15       11.01       -4.55     12.02 o 
  -3  -8  15      167.83      178.08     14.87 o 
  -2  -8  15      263.34      247.56     15.01 o 
  -1  -8  15      265.15      279.23     16.51 o 
   0  -8  15        0.46        0.68     12.83 o 
   1  -8  15      108.73       90.32     14.60 o 
   2  -8  15        0.47       -1.36     13.17 o 
   3  -8  15       11.07        7.88     12.56 o 
   4  -8  15        5.82        2.44     14.80 o 
   5  -8  15        0.08        9.16     14.80 o 
   6  -8  15       13.04       24.30     17.31 o 
   7  -8  15       21.72        9.10     11.95 o 
  -7  -7  15        0.03       16.77     13.24 o 
  -6  -7  15       36.00       34.83     13.78 o 
  -5  -7  15        4.41        8.96     11.13 o 
  -4  -7  15        0.07       12.56     11.54 o 
  -3  -7  15        4.33       11.54     12.42 o 
  -2  -7  15      117.65      150.83     15.01 o 
  -1  -7  15       14.44       15.28     13.24 o 
   0  -7  15       14.44       11.68     12.90 o 
   1  -7  15      191.70      205.95     13.38 o 
   2  -7  15       22.12       22.00     13.04 o 
   3  -7  15       74.21       97.78     14.33 o 
   4  -7  15       20.37       16.16     12.49 o 
   5  -7  15        9.78        2.17     18.33 o 
   6  -7  15        3.81        9.30     11.13 o 
   7  -7  15       26.83       43.11     17.52 o 
  -8  -6  15        2.64       -8.49     14.80 o 
  -7  -6  15        7.71       15.55     12.49 o 
  -6  -6  15        4.03       -1.02     12.22 o 
  -5  -6  15      110.25      100.02     15.96 o 
  -4  -6  15        1.34        3.39     13.44 o 
  -3  -6  15       45.00       41.28     13.04 o 
  -2  -6  15        6.70        3.94     12.49 o 
  -1  -6  15       92.66       92.69     13.78 o 
   0  -6  15      176.57      195.55     14.54 o 
   1  -6  15      300.96      312.97     14.88 o 
   2  -6  15       99.85      110.01     12.29 o 
   3  -6  15      230.28      263.97     14.47 o 
   4  -6  15        0.01       11.07     11.00 o 
   5  -6  15       39.59       40.06     11.27 o 
   6  -6  15       10.03        6.99     12.97 o 
   7  -6  15        3.66       -3.46     12.70 o 
  -8  -5  15       14.82       -1.09     15.28 o 
  -7  -5  15        8.92       10.18     11.61 o 
  -6  -5  15        4.53        9.10     12.90 o 
  -5  -5  15       17.44       21.72     13.71 o 
  -4  -5  15      505.29      535.51     17.88 o 
  -3  -5  15      535.12      575.17     18.70 o 
  -2  -5  15       56.05       45.83     13.31 o 
  -1  -5  15       61.66       55.81     13.44 o 
   0  -5  15      327.41      331.21     15.70 o 
   1  -5  15        0.68        3.26     12.42 o 
   2  -5  15       78.72       78.97     13.31 o 
   3  -5  15      199.16      140.19     13.52 o 
   4  -5  15        1.46        0.75     12.42 o 
   5  -5  15       12.90       19.01     12.36 o 
   6  -5  15        0.64       -2.10     12.90 o 
   7  -5  15        3.07       -9.98     13.65 o 
  -8  -4  15        7.09       12.08     11.34 o 
  -7  -4  15       34.80       30.01     14.26 o 
  -6  -4  15       15.52       19.08     14.87 o 
  -5  -4  15       40.80       20.98     15.28 o 
  -4  -4  15        4.46       -6.59     14.60 o 
  -3  -4  15        5.27        5.30     13.51 o 
  -2  -4  15      585.99      622.65     17.14 o 
  -1  -4  15      641.37      615.31     18.03 o 
   0  -4  15       90.41       80.33     14.67 o 
   1  -4  15      263.59      294.80     15.02 o 
   2  -4  15       31.93       34.29     10.32 o 
   3  -4  15       27.25       44.47     11.54 o 
   4  -4  15       31.79       34.42     13.24 o 
   5  -4  15       37.42       60.70     10.52 o 
   6  -4  15        0.36        0.14     12.70 o 
   7  -4  15        0.08       -2.99     13.10 o 
  -8  -3  15       13.68       15.07     28.24 o 
  -7  -3  15        0.46        1.49     13.37 o 
  -6  -3  15        9.53        6.38     15.07 o 
  -5  -3  15       11.57       17.04     14.39 o 
  -4  -3  15       30.47       39.65     14.94 o 
  -3  -3  15      511.03      461.61     16.86 o 
  -2  -3  15      152.64      170.00     13.65 o 
  -1  -3  15      108.96       92.70     12.90 o 
   0  -3  15       35.13       32.32     12.97 o 
   1  -3  15      161.66      144.67     12.50 o 
   2  -3  15      400.24      281.79     15.77 o
[truncated: 132,753 more chars]
